# Supplementary material for: Crystal structure of 8-eth­oxy-3-(4-nitro­phen­yl)-2H-chromen-2-one
Source: Acta Crystallogr E Crystallogr Commun. 2015 Oct 17;71(Pt 11):o860–1. doi: 10.1107/S2056989015019325 (PMC4645040; doi:10.1107/S2056989015019325)
Supplement: Supplementary file 1 [file e-71-0o860-sup1.cif]

##############################################################################
#                                                                            #
# This CIF contains the data in a paper accepted for publication in          #
# Acta Crystallographica Section E. It conforms to the requirements of       #
# Notes for Authors for Acta Crystallographica Section E, and has been       #
# peer reviewed under the auspices of the IUCr Commission on Journals.       #
#                                                                            #
# Full details of the Crystallographic Information File format               #
# are given in the paper "The Crystallographic Information File (CIF):       #
# a New Standard Archive File for Crystallography" by S. R. Hall, F. H.      #
# Allen and I. D. Brown [Acta Cryst. (1991), A47, 655-685].                  #
#                                                                            #
# The current version of the core CIF dictionary is obtainable from          #
# ftp://ftp.iucr.org/pub/cif_core.dic.                                       #
#                                                                            #
# Software is freely available for graphical display of the structure(s)     #
# in this CIF. For information consult the CIF software page                 #
# http://www.iucr.org/resources/cif/software.                                #
#                                                                            #
# This file may be used for bona fide research purposes within the           #
# scientific community so long as proper attribution is given to the journal # 
# article from which it was obtained.                                        #
#                                                                            #
##############################################################################
data_global
_audit_creation_method     'PLATON <TABLE ACC> option'
_journal_date_recd_electronic     2015-10-09
_journal_date_accepted     2015-10-12
_journal_name_full     'Acta Crystallographica, Section E'
_journal_year     2015
_journal_volume     71
_journal_issue     11
_journal_page_first     o860
_journal_page_last     o861
_journal_paper_category     HO
_journal_paper_doi     10.1107/S2056989015019325
_journal_coeditor_code     SU5224
_publ_contact_author_name     'Dr. Lokanath, N.K.'
_publ_contact_author_address
;
Department of Studies in Physics
University of Mysore
Manasagangotri
Mysore 570 006
India
;
_publ_contact_author_email     'lokanath@physics.uni-mysore.ac.in'
_publ_contact_author_fax     '+91 821 2419610'
_publ_contact_author_phone     '+91 821 2419333'
_publ_section_title
;
Crystal structure of 8-ethoxy-3-(4-nitrophenyl)-2<i>H</i>-chromen-2-one
;
loop_
    _publ_author_name
    _publ_author_address
    'Shashikanth Walki'
;
Department of Chemistry,
Kuvempu University,
P. G. Centre, Kadur 577 548, India
;
    'Naveen, S.'
;
Institution of Excellence
University of Mysore
Manasagangotri
Mysore 570 006, India
;
    'Kenchanna, S.'
;
Department of Chemistry,
Kuvempu University,
P. G. Centre, Kadur 577 548, India
;
    'Mahadevan, K. M.'
;
Department of Chemistry,
Kuvempu University,
P. G. Centre, Kadur 577 548, India
;
    'Kumara, M. N.'
;
Department of Chemistry,
Yuvaraja's College,
University of Mysore,
Mysore 570 005, India
;
    'Lokanath, N. K.'
;
Department of Studies in Physics,
University of Mysore,
Manasagangotri,
Mysore 570 006, India
;
_publ_section_synopsis     .
data_I
_database_code_depnum_ccdc_archive 'CCDC 1430858'
_chemical_name_systematic
;
8-Ethoxy-3-(4-nitrophenyl)-2<i>H</i>-chromen-2-one
;
_chemical_name_common     ?
_chemical_formula_moiety     'C17 H13 N O5'
_chemical_formula_sum     'C17 H13 N O5'
_chemical_formula_structural     ?
_chemical_formula_iupac     'C17 H13 N O5'
_chemical_formula_weight     311.28
_chemical_melting_point     ?
_symmetry_cell_setting     orthorhombic
_symmetry_space_group_name_H-M     'P 21 21 21'
_symmetry_space_group_name_Hall     'P 2ac 2ab'
loop_
    _symmetry_equiv_pos_site_id
    _symmetry_equiv_pos_as_xyz
    1 x,y,z
    2 1/2-x,-y,1/2+z
    3 1/2+x,1/2-y,-z
    4 -x,1/2+y,1/2-z
_cell_length_a     6.8118(9)
_cell_length_b     13.6726(18)
_cell_length_c     15.909(2)
_cell_angle_alpha     90
_cell_angle_beta     90
_cell_angle_gamma     90
_cell_volume     1481.7(3)
_cell_formula_units_Z     4
_cell_measurement_reflns_used     2371
_cell_measurement_theta_min     5.56
_cell_measurement_theta_max     64.10
_cell_measurement_temperature     296
_cell_special_details
;
;
_exptl_crystal_description     'Prism'
_exptl_crystal_colour     'Yellow'
_exptl_crystal_size_max     0.290
_exptl_crystal_size_mid     0.260
_exptl_crystal_size_min     0.210
_exptl_crystal_size_rad     ?
_exptl_crystal_density_diffrn     1.395
_exptl_crystal_density_meas     ?
_exptl_crystal_density_method     'Not Measured'
_exptl_crystal_F_000     648
_exptl_absorpt_coefficient_mu     0.872
_exptl_absorpt_correction_type     multi-scan
_exptl_absorpt_process_details
;
(SADABS; Bruker, 2013)
;
_exptl_absorpt_correction_T_min     0.786
_exptl_absorpt_correction_T_max     0.838
_exptl_special_details
;
Commercially available chemicals were used directly as received. ^1^H NMR was
recorded at 400 MHz in Dimethylsulfoxide (DMSO-d~6~). ^13^C NMR was recorded
at 400 MHz in DMSO-d~6~. Mass spectra was recorded on a Jeol SX 102=DA-6000
(10 kV) fast atom bombardment (FAB) mass spectrometer and IR spectra was
recorded on a Nicolet 5700 F T---IR instrument as KBr discs.
;
_diffrn_ambient_temperature     296
_diffrn_radiation_type     'CuK\a'
_diffrn_radiation_wavelength     1.54178
_diffrn_radiation_source     'Bruker MicroStar microfocus rotating anode'
_diffrn_radiation_monochromator     'Helios multilayer optics'
_diffrn_measurement_device_type     'Bruker X8 Proteum'
_diffrn_measurement_method     '\f and \w scans'
_diffrn_detector_area_resol_mean     18.4
_diffrn_reflns_number     6729
_diffrn_reflns_av_R_equivalents     0.0400
_diffrn_reflns_av_sigmaI/netI     0.0455
_diffrn_reflns_theta_min     5.56
_diffrn_reflns_theta_max     64.10
_diffrn_reflns_theta_full     64.10
_diffrn_measured_fraction_theta_max     0.980
_diffrn_measured_fraction_theta_full     0.980
_diffrn_reflns_limit_h_min     -7
_diffrn_reflns_limit_h_max     6
_diffrn_reflns_limit_k_min     -15
_diffrn_reflns_limit_k_max     15
_diffrn_reflns_limit_l_min     -18
_diffrn_reflns_limit_l_max     18
_diffrn_reflns_reduction_process
;
;
_refine_special_details
;
Refinement on <i>F</i>^2^ for ALL reflections except those flagged by the user
for potential systematic errors. Weighted <i>R</i>-factors <i>wR</i> and all
goodnesses of fit <i>S</i> are based on <i>F</i>^2^, conventional
<i>R</i>-factors <i>R</i> are based on <i>F</i>, with <i>F</i> set to zero for
negative <i>F</i>^2^. The observed criterion of <i>F</i>^2^ > \s(<i>F</i>^2^)
is used only for calculating -<i>R</i>-factor-obs <i>etc</i>. and is not
relevant to the choice of reflections for refinement. <i>R</i>-factors based
on <i>F</i>^2^ are statistically about twice as large as those based on
<i>F</i>, and <i>R</i>-factors based on ALL data will be even larger.
;
_reflns_number_total     2371
_reflns_number_gt     2225
_reflns_threshold_expression     I>2\s(I)
_refine_ls_structure_factor_coef     Fsqd
_refine_ls_matrix_type     full
_refine_ls_R_factor_all     0.0470
_refine_ls_R_factor_gt     0.0450
_refine_ls_wR_factor_gt     0.1276
_refine_ls_wR_factor_ref     0.1311
_refine_ls_goodness_of_fit_ref     1.028
_refine_ls_restrained_S_all     1.028
_refine_ls_number_reflns     2371
_refine_ls_number_parameters     210
_refine_ls_number_restraints     0
_refine_ls_number_constraints     ?
_refine_ls_hydrogen_treatment     constr
_refine_ls_weighting_scheme     calc
_refine_ls_weighting_details
         'calc w=1/[\s^2^(Fo^2^)+(0.1030P)^2^]         where P=(Fo^2^+2Fc^2^)/3'
_atom_sites_solution_hydrogens     geom
_atom_sites_solution_primary     direct
_atom_sites_solution_secondary     difmap
_refine_ls_shift/su_max     0.003
_refine_ls_shift/su_mean     0.001
_refine_diff_density_max     0.253
_refine_diff_density_min     -0.214
_refine_ls_extinction_method     'shelxl'
_refine_ls_extinction_coef     0.0100(19)
_refine_ls_extinction_expression
                                  'FC^*^=KFC[1+0.001XFC^2^\L^3^/SIN(2\Q)]^-1/4^'
_refine_ls_abs_structure_details
;
957 Friedel pairs; Flack (1983)
;
_refine_ls_abs_structure_Flack     0.1(2)
loop_
    _atom_type_symbol
    _atom_type_description
    _atom_type_scat_dispersion_real
    _atom_type_scat_dispersion_imag
    _atom_type_scat_source
    C C 0.0181 0.0091 ' International Tables Vol C Tables 4.2.6.8 and 6.1.1.4'
    H H 0.0000 0.0000 ' International Tables Vol C Tables 4.2.6.8 and 6.1.1.4'
    N N 0.0311 0.0180 ' International Tables Vol C Tables 4.2.6.8 and 6.1.1.4'
    O O 0.0492 0.0322 ' International Tables Vol C Tables 4.2.6.8 and 6.1.1.4'
_computing_data_collection
;
APEX2 (Bruker, 2013)
;
_computing_cell_refinement
;
SAINT (Bruker, 2013)
;
_computing_data_reduction
;
SAINT (Bruker, 2013)
;
_computing_structure_solution
;
SHELXS97 (Sheldrick, 2008)
;
_computing_structure_refinement
;
SHELXL97 (Sheldrick, 2008)
;
_computing_molecular_graphics
;
Mercury (Macrae <i>et al.</i>, 2008)
;
_computing_publication_material
;
SHELXL97 (Sheldrick, 2008) and PLATON (Spek, 2009)
;
loop_
    _atom_site_type_symbol
    _atom_site_label
    _atom_site_fract_x
    _atom_site_fract_y
    _atom_site_fract_z
    _atom_site_U_iso_or_equiv
    _atom_site_thermal_displace_type
    _atom_site_calc_flag
    _atom_site_refinement_flags
    _atom_site_occupancy
    _atom_site_disorder_assembly
    _atom_site_disorder_group
    O O1 0.5699(2) 0.71184(8) 0.34374(7) 0.0409(4) Uani d . 1.000 . .
    O O11 0.5487(2) 0.63066(10) 0.19274(7) 0.0541(5) Uani d . 1.000 . .
    O O14 0.6120(2) 0.84884(8) 0.41311(7) 0.0515(5) Uani d . 1.000 . .
    O O22 0.5085(3) 0.97085(14) 0.82793(11) 0.0869(7) Uani d . 1.000 . .
    O O23 0.5615(4) 0.83031(16) 0.88337(9) 0.0860(7) Uani d . 1.000 . .
    N N21 0.5394(3) 0.88318(16) 0.82255(11) 0.0613(7) Uani d . 1.000 . .
    C C2 0.5811(3) 0.76190(12) 0.41836(10) 0.0384(5) Uani d . 1.000 . .
    C C3 0.5552(3) 0.70612(11) 0.49641(10) 0.0371(5) Uani d . 1.000 . .
    C C4 0.5162(3) 0.60920(12) 0.49082(10) 0.0404(5) Uani d . 1.000 . .
    C C5 0.5066(3) 0.55829(13) 0.41241(11) 0.0418(5) Uani d . 1.000 . .
    C C6 0.4682(4) 0.45725(14) 0.40574(12) 0.0552(7) Uani d . 1.000 . .
    C C7 0.4586(4) 0.41549(14) 0.32849(12) 0.0600(7) Uani d . 1.000 . .
    C C8 0.4848(4) 0.47095(14) 0.25537(12) 0.0555(7) Uani d . 1.000 . .
    C C9 0.5232(3) 0.56989(14) 0.25975(11) 0.0440(6) Uani d . 1.000 . .
    C C10 0.5335(3) 0.61330(13) 0.33952(11) 0.0385(5) Uani d . 1.000 . .
    C C12 0.5377(4) 0.58696(15) 0.10978(10) 0.0560(7) Uani d . 1.000 . .
    C C13 0.5582(5) 0.66749(19) 0.04725(12) 0.0751(9) Uani d . 1.000 . .
    C C15 0.5625(3) 0.75681(13) 0.57930(11) 0.0378(5) Uani d . 1.000 . .
    C C16 0.5182(3) 0.85604(13) 0.59012(11) 0.0431(5) Uani d . 1.000 . .
    C C17 0.5132(3) 0.89769(14) 0.66921(12) 0.0489(6) Uani d . 1.000 . .
    C C18 0.5499(3) 0.83947(15) 0.73796(11) 0.0484(6) Uani d . 1.000 . .
    C C19 0.5985(4) 0.74317(15) 0.73029(11) 0.0528(7) Uani d . 1.000 . .
    C C20 0.6066(3) 0.70218(14) 0.65155(10) 0.0486(6) Uani d . 1.000 . .
    H H4 0.49480 0.57420 0.54010 0.0480 Uiso c R 1.000 . .
    H H6 0.44980 0.41960 0.45380 0.0660 Uiso c R 1.000 . .
    H H7 0.43410 0.34880 0.32400 0.0720 Uiso c R 1.000 . .
    H H8 0.47620 0.44070 0.20310 0.0670 Uiso c R 1.000 . .
    H H12A 0.41270 0.55400 0.10250 0.0670 Uiso c R 1.000 . .
    H H12B 0.64210 0.53950 0.10250 0.0670 Uiso c R 1.000 . .
    H H13A 0.45240 0.71320 0.05420 0.1120 Uiso c R 1.000 . .
    H H13B 0.55450 0.64080 -0.00850 0.1120 Uiso c R 1.000 . .
    H H13C 0.68110 0.70040 0.05580 0.1120 Uiso c R 1.000 . .
    H H16 0.49170 0.89450 0.54330 0.0520 Uiso c R 1.000 . .
    H H17 0.48550 0.96380 0.67580 0.0590 Uiso c R 1.000 . .
    H H19 0.62580 0.70580 0.77770 0.0630 Uiso c R 1.000 . .
    H H20 0.64200 0.63680 0.64600 0.0580 Uiso c R 1.000 . .
loop_
    _atom_site_aniso_label
    _atom_site_aniso_U_11
    _atom_site_aniso_U_22
    _atom_site_aniso_U_33
    _atom_site_aniso_U_12
    _atom_site_aniso_U_13
    _atom_site_aniso_U_23
    O1 0.0562(8) 0.0396(7) 0.0269(6) 0.0029(6) -0.0021(6) 0.0005(5)
    O11 0.0836(11) 0.0500(8) 0.0286(6) 0.0015(7) -0.0015(6) -0.0034(5)
    O14 0.0842(11) 0.0360(6) 0.0344(6) -0.0016(6) -0.0087(7) 0.0027(5)
    O22 0.1200(16) 0.0747(11) 0.0659(10) -0.0020(11) 0.0099(11) -0.0370(9)
    O23 0.1136(16) 0.1095(13) 0.0350(8) 0.0045(13) -0.0005(9) -0.0103(9)
    N21 0.0599(11) 0.0818(14) 0.0423(10) -0.0075(10) 0.0042(9) -0.0213(9)
    C2 0.0450(10) 0.0401(9) 0.0301(8) 0.0039(7) -0.0032(8) -0.0012(7)
    C3 0.0418(10) 0.0411(9) 0.0285(8) 0.0045(8) -0.0017(8) -0.0005(7)
    C4 0.0491(10) 0.0430(9) 0.0291(8) 0.0027(9) 0.0004(7) 0.0012(7)
    C5 0.0506(10) 0.0424(9) 0.0325(8) 0.0024(8) -0.0013(8) -0.0007(7)
    C6 0.0810(15) 0.0430(9) 0.0417(10) -0.0023(10) 0.0016(11) 0.0015(8)
    C7 0.0931(17) 0.0382(10) 0.0487(10) -0.0053(10) -0.0022(12) -0.0052(8)
    C8 0.0799(15) 0.0470(10) 0.0397(9) 0.0034(10) -0.0059(10) -0.0128(8)
    C9 0.0552(12) 0.0485(10) 0.0282(8) 0.0061(9) -0.0020(8) -0.0017(7)
    C10 0.0433(9) 0.0383(9) 0.0339(8) 0.0044(8) -0.0014(8) -0.0014(7)
    C12 0.0765(15) 0.0636(12) 0.0279(9) 0.0073(11) -0.0024(9) -0.0081(8)
    C13 0.107(2) 0.0833(15) 0.0351(11) -0.0015(16) 0.0019(13) -0.0004(10)
    C15 0.0382(9) 0.0433(9) 0.0318(8) 0.0011(7) -0.0010(7) -0.0026(7)
    C16 0.0500(10) 0.0432(9) 0.0360(9) -0.0011(8) -0.0014(8) -0.0033(7)
    C17 0.0528(11) 0.0435(10) 0.0504(11) -0.0023(9) 0.0037(10) -0.0108(8)
    C18 0.0473(11) 0.0645(12) 0.0334(9) -0.0062(10) 0.0010(8) -0.0138(8)
    C19 0.0649(13) 0.0621(12) 0.0314(9) 0.0026(10) -0.0051(9) -0.0008(8)
    C20 0.0651(13) 0.0475(10) 0.0333(9) 0.0055(10) -0.0048(9) -0.0014(8)
_geom_special_details
;
Bond distances, angles <i>etc</i>. have been calculated using the rounded
fractional coordinates. All su's are estimated from the variances of the
(full) variance-covariance matrix. The cell e.s.d.'s are taken into account in
the estimation of distances, angles and torsion angles
;
loop_
    _geom_bond_atom_site_label_1
    _geom_bond_atom_site_label_2
    _geom_bond_site_symmetry_1
    _geom_bond_site_symmetry_2
    _geom_bond_distance
    _geom_bond_publ_flag
    O1 C2 . . 1.372(2) no
    O1 C10 . . 1.372(2) no
    O11 C9 . . 1.363(2) no
    O11 C12 . . 1.451(2) no
    O14 C2 . . 1.210(2) no
    O22 N21 . . 1.220(3) no
    O23 N21 . . 1.217(3) no
    N21 C18 . . 1.474(3) no
    C2 C3 . . 1.468(2) no
    C3 C4 . . 1.354(2) no
    C3 C15 . . 1.491(2) no
    C4 C5 . . 1.430(2) no
    C5 C6 . . 1.410(3) no
    C5 C10 . . 1.394(3) no
    C6 C7 . . 1.357(3) no
    C7 C8 . . 1.400(3) no
    C8 C9 . . 1.380(3) no
    C9 C10 . . 1.403(3) no
    C12 C13 . . 1.490(3) no
    C15 C16 . . 1.401(3) no
    C15 C20 . . 1.403(2) no
    C16 C17 . . 1.382(3) no
    C17 C18 . . 1.376(3) no
    C18 C19 . . 1.363(3) no
    C19 C20 . . 1.373(2) no
    C4 H4 . . 0.9300 no
    C6 H6 . . 0.9300 no
    C7 H7 . . 0.9300 no
    C8 H8 . . 0.9300 no
    C12 H12A . . 0.9700 no
    C12 H12B . . 0.9700 no
    C13 H13A . . 0.9600 no
    C13 H13B . . 0.9600 no
    C13 H13C . . 0.9600 no
    C16 H16 . . 0.9300 no
    C17 H17 . . 0.9300 no
    C19 H19 . . 0.9300 no
    C20 H20 . . 0.9300 no
loop_
    _geom_angle_atom_site_label_1
    _geom_angle_atom_site_label_2
    _geom_angle_atom_site_label_3
    _geom_angle_site_symmetry_1
    _geom_angle_site_symmetry_2
    _geom_angle_site_symmetry_3
    _geom_angle
    _geom_angle_publ_flag
    C2 O1 C10 . . . 122.84(13) no
    C9 O11 C12 . . . 117.00(15) no
    O22 N21 O23 . . . 123.3(2) no
    O22 N21 C18 . . . 118.08(18) no
    O23 N21 C18 . . . 118.6(2) no
    O1 C2 O14 . . . 116.10(14) no
    O1 C2 C3 . . . 117.77(14) no
    O14 C2 C3 . . . 126.14(15) no
    C2 C3 C4 . . . 118.45(14) no
    C2 C3 C15 . . . 120.19(14) no
    C4 C3 C15 . . . 121.30(15) no
    C3 C4 C5 . . . 122.85(15) no
    C4 C5 C6 . . . 123.44(16) no
    C4 C5 C10 . . . 117.19(16) no
    C6 C5 C10 . . . 119.36(16) no
    C5 C6 C7 . . . 119.30(18) no
    C6 C7 C8 . . . 121.24(18) no
    C7 C8 C9 . . . 120.88(17) no
    O11 C9 C8 . . . 125.63(16) no
    O11 C9 C10 . . . 116.32(16) no
    C8 C9 C10 . . . 118.04(17) no
    O1 C10 C5 . . . 120.86(15) no
    O1 C10 C9 . . . 117.97(15) no
    C5 C10 C9 . . . 121.17(17) no
    O11 C12 C13 . . . 107.35(16) no
    C3 C15 C16 . . . 123.50(16) no
    C3 C15 C20 . . . 118.97(15) no
    C16 C15 C20 . . . 117.46(16) no
    C15 C16 C17 . . . 121.10(17) no
    C16 C17 C18 . . . 118.76(18) no
    N21 C18 C17 . . . 118.84(18) no
    N21 C18 C19 . . . 119.02(17) no
    C17 C18 C19 . . . 122.13(17) no
    C18 C19 C20 . . . 119.05(17) no
    C15 C20 C19 . . . 121.42(18) no
    C3 C4 H4 . . . 119.00 no
    C5 C4 H4 . . . 119.00 no
    C5 C6 H6 . . . 120.00 no
    C7 C6 H6 . . . 120.00 no
    C6 C7 H7 . . . 119.00 no
    C8 C7 H7 . . . 119.00 no
    C7 C8 H8 . . . 120.00 no
    C9 C8 H8 . . . 120.00 no
    O11 C12 H12A . . . 110.00 no
    O11 C12 H12B . . . 110.00 no
    C13 C12 H12A . . . 110.00 no
    C13 C12 H12B . . . 110.00 no
    H12A C12 H12B . . . 109.00 no
    C12 C13 H13A . . . 109.00 no
    C12 C13 H13B . . . 109.00 no
    C12 C13 H13C . . . 109.00 no
    H13A C13 H13B . . . 110.00 no
    H13A C13 H13C . . . 109.00 no
    H13B C13 H13C . . . 109.00 no
    C15 C16 H16 . . . 119.00 no
    C17 C16 H16 . . . 119.00 no
    C16 C17 H17 . . . 121.00 no
    C18 C17 H17 . . . 121.00 no
    C18 C19 H19 . . . 120.00 no
    C20 C19 H19 . . . 121.00 no
    C15 C20 H20 . . . 119.00 no
    C19 C20 H20 . . . 119.00 no
loop_
    _geom_torsion_atom_site_label_1
    _geom_torsion_atom_site_label_2
    _geom_torsion_atom_site_label_3
    _geom_torsion_atom_site_label_4
    _geom_torsion_site_symmetry_1
    _geom_torsion_site_symmetry_2
    _geom_torsion_site_symmetry_3
    _geom_torsion_site_symmetry_4
    _geom_torsion
    _geom_torsion_publ_flag
    C10 O1 C2 O14 . . . . -179.25(17) no
    C10 O1 C2 C3 . . . . 0.8(3) no
    C2 O1 C10 C5 . . . . -0.3(3) no
    C2 O1 C10 C9 . . . . 179.35(18) no
    C12 O11 C9 C8 . . . . -1.1(3) no
    C12 O11 C9 C10 . . . . -179.77(19) no
    C9 O11 C12 C13 . . . . 176.8(2) no
    O23 N21 C18 C17 . . . . 176.1(2) no
    O22 N21 C18 C19 . . . . 175.2(2) no
    O22 N21 C18 C17 . . . . -3.8(3) no
    O23 N21 C18 C19 . . . . -4.9(3) no
    O1 C2 C3 C4 . . . . -1.9(3) no
    O1 C2 C3 C15 . . . . -178.98(17) no
    O14 C2 C3 C15 . . . . 1.1(3) no
    O14 C2 C3 C4 . . . . 178.2(2) no
    C2 C3 C15 C20 . . . . -157.80(19) no
    C2 C3 C15 C16 . . . . 25.4(3) no
    C2 C3 C4 C5 . . . . 2.5(3) no
    C4 C3 C15 C16 . . . . -151.6(2) no
    C4 C3 C15 C20 . . . . 25.2(3) no
    C15 C3 C4 C5 . . . . 179.53(19) no
    C3 C4 C5 C6 . . . . 179.3(2) no
    C3 C4 C5 C10 . . . . -1.9(3) no
    C6 C5 C10 O1 . . . . 179.6(2) no
    C6 C5 C10 C9 . . . . -0.1(3) no
    C4 C5 C10 C9 . . . . -178.89(19) no
    C4 C5 C6 C7 . . . . 178.9(2) no
    C10 C5 C6 C7 . . . . 0.1(4) no
    C4 C5 C10 O1 . . . . 0.8(3) no
    C5 C6 C7 C8 . . . . -0.4(4) no
    C6 C7 C8 C9 . . . . 0.6(4) no
    C7 C8 C9 C10 . . . . -0.5(4) no
    C7 C8 C9 O11 . . . . -179.2(2) no
    O11 C9 C10 C5 . . . . 179.02(18) no
    C8 C9 C10 O1 . . . . -179.4(2) no
    C8 C9 C10 C5 . . . . 0.3(3) no
    O11 C9 C10 O1 . . . . -0.7(3) no
    C3 C15 C16 C17 . . . . 175.17(19) no
    C20 C15 C16 C17 . . . . -1.7(3) no
    C3 C15 C20 C19 . . . . -174.2(2) no
    C16 C15 C20 C19 . . . . 2.8(3) no
    C15 C16 C17 C18 . . . . -0.9(3) no
    C16 C17 C18 N21 . . . . -178.37(19) no
    C16 C17 C18 C19 . . . . 2.6(3) no
    N21 C18 C19 C20 . . . . 179.4(2) no
    C17 C18 C19 C20 . . . . -1.6(4) no
    C18 C19 C20 C15 . . . . -1.2(4) no
loop_
    _geom_hbond_atom_site_label_D
    _geom_hbond_atom_site_label_H
    _geom_hbond_atom_site_label_A
    _geom_hbond_site_symmetry_A
    _geom_hbond_distance_DH
    _geom_hbond_distance_HA
    _geom_hbond_distance_DA
    _geom_hbond_angle_DHA
    _geom_hbond_publ_flag
    C4 H4 O22 4_646 0.93 2.53 3.453(2) 171 yes
    C8 H8 O14 4_645 0.93 2.31 3.226(2) 166 yes
    C20 H20 O22 4_646 0.93 2.52 3.275(3) 138 yes
_iucr_refine_instructions_details
;
TITL skw1.res in P2(1)2(1)2(1)
CELL  1.54178   6.8118  13.6726  15.9095   90.000   90.000   90.000
ZERR    4.000   0.0009   0.0018   0.0021    0.000    0.000    0.000
LATT -1
SYMM 1/2-X, -Y, 1/2+Z
SYMM -X, 1/2+Y, 1/2-Z
SYMM 1/2+X, 1/2-Y, -Z
SFAC  C   H   N   O
UNIT   68   52   4  20
TEMP 23.000
L.S. 10
SIZE 0.29 0.26 0.21
ACTA
BOND $H
LIST 4
FMAP 2
PLAN 20
WGHT    0.103000
EXTI    0.009962
FVAR       1.14311
O1    4    0.569931    0.711844    0.343736    11.00000    0.05616    0.03958 =
         0.02689    0.00050   -0.00207    0.00289
C2    1    0.581123    0.761897    0.418361    11.00000    0.04500    0.04005 =
         0.03011   -0.00120   -0.00325    0.00386
C3    1    0.555209    0.706119    0.496410    11.00000    0.04184    0.04106 =
         0.02847   -0.00051   -0.00175    0.00454
C4    1    0.516221    0.609198    0.490821    11.00000    0.04907    0.04301 =
         0.02909    0.00123    0.00042    0.00274
AFIX  43
H4    2    0.494803    0.574236    0.540118    11.00000   -1.20000
AFIX   0
C5    1    0.506561    0.558293    0.412409    11.00000    0.05056    0.04236 =
         0.03248   -0.00070   -0.00133    0.00235
C6    1    0.468247    0.457245    0.405736    11.00000    0.08099    0.04298 =
         0.04168    0.00154    0.00160   -0.00228
AFIX  43
H6    2    0.449775    0.419615    0.453785    11.00000   -1.20000
AFIX   0
C7    1    0.458611    0.415488    0.328489    11.00000    0.09312    0.03824 =
         0.04870   -0.00524   -0.00216   -0.00527
AFIX  43
H7    2    0.434140    0.348772    0.324024    11.00000   -1.20000
AFIX   0
C8    1    0.484813    0.470946    0.255370    11.00000    0.07986    0.04704 =
         0.03970   -0.01280   -0.00589    0.00344
AFIX  43
H8    2    0.476201    0.440685    0.203148    11.00000   -1.20000
AFIX   0
C9    1    0.523237    0.569886    0.259747    11.00000    0.05517    0.04850 =
         0.02820   -0.00167   -0.00202    0.00608
C10   1    0.533494    0.613302    0.339515    11.00000    0.04334    0.03829 =
         0.03388   -0.00140   -0.00144    0.00445
O11   4    0.548702    0.630659    0.192739    11.00000    0.08357    0.04995 =
         0.02863   -0.00338   -0.00154    0.00153
C12   1    0.537655    0.586956    0.109776    11.00000    0.07655    0.06358 =
         0.02786   -0.00814   -0.00241    0.00728
AFIX  23
H12A  2    0.412750    0.553964    0.102468    11.00000   -1.20000
H12B  2    0.642073    0.539465    0.102512    11.00000   -1.20000
AFIX   0
C13   1    0.558234    0.667494    0.047250    11.00000    0.10651    0.08328 =
         0.03510   -0.00041    0.00186   -0.00154
AFIX 137
H13A  2    0.452407    0.713159    0.054168    11.00000   -1.50000
H13B  2    0.554463    0.640780   -0.008530    11.00000   -1.50000
H13C  2    0.681088    0.700414    0.055842    11.00000   -1.50000
AFIX   0
O14   4    0.612000    0.848841    0.413110    11.00000    0.08418    0.03602 =
         0.03441    0.00274   -0.00875   -0.00158
C15   1    0.562515    0.756814    0.579298    11.00000    0.03823    0.04328 =
         0.03180   -0.00257   -0.00100    0.00108
C16   1    0.518184    0.856037    0.590118    11.00000    0.05004    0.04317 =
         0.03600   -0.00335   -0.00144   -0.00110
AFIX  43
H16   2    0.491684    0.894534    0.543280    11.00000   -1.20000
AFIX   0
C17   1    0.513160    0.897687    0.669205    11.00000    0.05279    0.04345 =
         0.05044   -0.01076    0.00369   -0.00227
AFIX  43
H17   2    0.485451    0.963841    0.675843    11.00000   -1.20000
AFIX   0
C18   1    0.549914    0.839470    0.737959    11.00000    0.04728    0.06445 =
         0.03337   -0.01377    0.00105   -0.00618
C19   1    0.598526    0.743166    0.730287    11.00000    0.06494    0.06207 =
         0.03144   -0.00077   -0.00514    0.00265
AFIX  43
H19   2    0.625845    0.705760    0.777687    11.00000   -1.20000
AFIX   0
C20   1    0.606579    0.702176    0.651546    11.00000    0.06506    0.04747 =
         0.03326   -0.00135   -0.00480    0.00553
AFIX  43
H20   2    0.641995    0.636804    0.645989    11.00000   -1.20000
AFIX   0
N21   3    0.539414    0.883181    0.822552    11.00000    0.05987    0.08175 =
         0.04234   -0.02131    0.00419   -0.00745
O22   4    0.508480    0.970851    0.827934    11.00000    0.12001    0.07467 =
         0.06595   -0.03700    0.00993   -0.00202
O23   4    0.561475    0.830314    0.883368    11.00000    0.11364    0.10953 =
         0.03495   -0.01028   -0.00046    0.00451
HKLF 4
REM  skw_a.res in P2(1)2(1)2(1)
REM R1 =  0.0450 for   2225 Fo > 4sig(Fo)  and  0.0470 for all   2371 data
REM    210 parameters refined using      0 restraints
END
WGHT      0.1030      0.0000
REM Highest difference peak  0.253,  deepest hole -0.214,  1-sigma level  0.060
Q1    1   0.3247  0.7040  0.4984  11.00000  0.05    0.21
Q2    1   0.2991  0.8487  0.5812  11.00000  0.05    0.18
Q3    1   0.4845  0.3454  0.2195  11.00000  0.05    0.17
Q4    1   0.5618  0.6195  0.6565  11.00000  0.05    0.17
Q5    1   0.7774  0.8391  0.7387  11.00000  0.05    0.17
Q6    1   0.5150  0.8434  0.4276  11.00000  0.05    0.17
Q7    1   0.2824  0.8432  0.7434  11.00000  0.05    0.17
Q8    1   0.3391  0.7614  0.5848  11.00000  0.05    0.16
Q9    1   0.7718  0.5649  0.2593  11.00000  0.05    0.16
Q10   1   0.5536  0.7212  0.8621  11.00000  0.05    0.16
Q11   1   0.7931  0.7753  0.8179  11.00000  0.05    0.16
Q12   1   0.3248  0.7578  0.4373  11.00000  0.05    0.16
Q13   1   0.2832  0.5776  0.2622  11.00000  0.05    0.15
Q14   1   0.8168  0.7015  0.4910  11.00000  0.05    0.15
Q15   1   0.7934  0.8361  0.5805  11.00000  0.05    0.15
Q16   1   0.4869  0.3745  0.1568  11.00000  0.05    0.15
Q17   1   0.5135  0.6977  0.6549  11.00000  0.05    0.15
Q18   1   0.5863  0.5783  0.3802  11.00000  0.05    0.14
Q19   1   0.5078  0.7488  0.5762  11.00000  0.05    0.14
Q20   1   0.4766  0.4791  0.1385  11.00000  0.05    0.14
;
