# Supplementary material for: Crystal structure of 8-eth­oxy-3-(4-nitro­phen­yl)-2H-chromen-2-one
Source: Acta Crystallogr E Crystallogr Commun. 2015 Oct 17;71(Pt 11):o860–1. doi: 10.1107/S2056989015019325 (PMC4645040; doi:10.1107/S2056989015019325)
Supplement: Supplementary file 2 [file e-71-0o860-Isup2.hkl]

# 
# h,k,l, Fc-squared, Fo-squared, sigma(Fo-squared) and status flag 
# 
data_I
_shelx_title ' skw_a.res in P2(1)2(1)2(1)' 
_shelx_refln_list_code          4 
_shelx_F_calc_maximum      105.99 
_exptl_crystal_F_000       648.00 
_reflns_d_resolution_high  0.8569 
 
loop_ 
 _symmetry_equiv_pos_as_xyz 
 'x, y, z' 
 '-x+1/2, -y, z+1/2' 
 '-x, y+1/2, -z+1/2' 
 'x+1/2, -y+1/2, -z' 
 
_cell_length_a     6.8118 
_cell_length_b    13.6726 
_cell_length_c    15.9095 
_cell_angle_alpha  90.000 
_cell_angle_beta   90.000 
_cell_angle_gamma  90.000 
 
_shelx_F_squared_multiplier     1.000 
 
loop_ 
 _refln_index_h 
 _refln_index_k 
 _refln_index_l 
 _refln_F_squared_calc 
 _refln_F_squared_meas 
 _refln_F_squared_sigma 
 _refln_observed_status 
   4   0   0     2426.18     2652.10    111.29 o 
   6   0   0        2.42        2.55      1.07 o 
   1   1   0       33.35       35.85      1.30 o 
   3   1   0       63.86       62.71      4.22 o 
   4   1   0     7743.14     8539.36    225.49 o 
   5   1   0        0.39        0.27      0.44 o 
   6   1   0      520.20      509.60     31.44 o 
   7   1   0        0.69        0.45      0.92 o 
   0   2   0     1736.11     1777.16    105.31 o 
   1   2   0       52.84       58.05      2.66 o 
   2   2   0      366.05      328.07     11.33 o 
   3   2   0        0.36        0.23      0.38 o 
   4   2   0     2123.76     2092.19     55.48 o 
   5   2   0        0.19        0.28      0.50 o 
   6   2   0      692.85      693.71     29.83 o 
   7   2   0        0.80        2.39      0.73 o 
   1   3   0       32.05       31.81      1.95 o 
   2   3   0       31.14       34.44      1.34 o 
   3   3   0       70.68       72.98      4.75 o 
   4   3   0       79.94       73.71      2.61 o 
   5   3   0       41.03       50.65      2.92 o 
   6   3   0      243.43      241.10     11.41 o 
   7   3   0        0.78        0.09      0.56 o 
   0   4   0     3484.51     2420.70    143.29 o 
   1   4   0      443.02      506.53     21.37 o 
   2   4   0     1924.18     2004.14     68.50 o 
   3   4   0        7.51        6.01      0.60 o 
   4   4   0      594.89      608.18     18.38 o 
   5   4   0       34.37       37.87      1.99 o 
   6   4   0      180.84      157.08     12.98 o 
   7   4   0       21.23       21.29      1.83 o 
   1   5   0      137.12      136.10     19.83 o 
   2   5   0       44.98       40.44      1.62 o 
   3   5   0       73.78       78.74      2.66 o 
   4   5   0        0.74        1.58      0.42 o 
   5   5   0        2.88        2.63      0.62 o 
   6   5   0        0.10        0.14      0.52 o 
   7   5   0       13.21       15.33      1.91 o 
   0   6   0      482.82      536.18     32.20 o 
   1   6   0      151.91      151.52      9.53 o 
   2   6   0      522.61      605.96     18.12 o 
   3   6   0      121.32       99.39      2.70 o 
   4   6   0      151.82      152.16      7.97 o 
   5   6   0       59.62       37.69      3.37 o 
   6   6   0        2.08        2.95      0.86 o 
   7   6   0        0.55        0.65      0.65 o 
   1   7   0      425.74      516.76     22.03 o 
   2   7   0       29.93       39.18      1.15 o 
   3   7   0      529.50      567.48     14.53 o 
   4   7   0       96.38      103.90      4.16 o 
   5   7   0       42.47       27.57      2.76 o 
   6   7   0       31.14       32.93      2.30 o 
   7   7   0        4.23        5.59      1.22 o 
   0   8   0      146.67      177.08      7.98 o 
   1   8   0     3321.72     4161.11    123.19 o 
   2   8   0       46.01       48.98      1.40 o 
   3   8   0      274.54      320.01      9.98 o 
   4   8   0        0.78        0.78      0.47 o 
   5   8   0        0.28        1.01      0.62 o 
   6   8   0        7.24        7.96      1.10 o 
   1   9   0      205.05      220.09      7.41 o 
   2   9   0      118.73      116.85      3.54 o 
   3   9   0      347.46      381.92     11.84 o 
   4   9   0       25.96       28.94      1.47 o 
   5   9   0       47.56       48.90      2.89 o 
   6   9   0        0.02        0.00      0.92 o 
   0  10   0      157.92      167.53      7.73 o 
   1  10   0       11.21        8.03      0.84 o 
   2  10   0       11.49       10.34      1.06 o 
   3  10   0       71.47       72.60      3.20 o 
   4  10   0       14.56       13.77      1.24 o 
   5  10   0       44.27       46.33      3.91 o 
   1  11   0        2.88        2.47      0.73 o 
   2  11   0        7.91        7.72      1.12 o 
   3  11   0        6.61        8.05      0.97 o 
   4  11   0        1.16        0.60      0.73 o 
   5  11   0        1.89        0.38      1.07 o 
   0  12   0       57.96       40.52      3.60 o 
   1  12   0        0.10        0.97      0.62 o 
   2  12   0       45.27       46.65      2.82 o 
   3  12   0       35.27       30.16      2.11 o 
   4  12   0       20.60       23.89      2.68 o 
   5  12   0       29.32       26.50      2.53 o 
   1  13   0       47.48       37.54      4.07 o 
   2  13   0        3.73        5.36      0.95 o 
   3  13   0       85.53       80.35      4.09 o 
   4  13   0        0.18       -0.38      1.07 o 
   0  14   0        0.92        1.99      0.92 o 
   1  14   0      409.27      389.81     13.85 o 
   2  14   0       13.98       12.82      1.04 o 
   3  14   0       51.35       43.84      2.63 o 
   1  15   0       30.01       31.39      2.53 o 
   2  15   0       10.84       11.42      1.10 o 
   1   0   1     1311.53     1328.79     35.16 o 
   2   0   1     1378.96      976.28     40.90 o 
   3   0   1      294.16      313.25     18.98 o 
   4   0   1      227.85      272.82      8.48 o 
   5   0   1       17.59       19.95      1.21 o 
   6   0   1        2.64        3.57      0.84 o 
   7   0   1        0.02       -0.87      0.87 o 
  -7   1   1        4.78        3.94      0.83 o 
  -6   1   1      188.31      202.02      7.49 o 
  -5   1   1       98.31      106.60      4.28 o 
  -4   1   1      498.24      515.97     17.14 o 
  -3   1   1      772.28      823.00     48.53 o 
  -2   1   1     1567.51     1613.66     67.48 o 
  -1   1   1     1821.86     1837.17     54.42 o 
   1   1   1     1813.60     1842.17     62.82 o 
   2   1   1     1575.99     1617.31     67.47 o 
   3   1   1      766.03      807.55     48.60 o 
   4   1   1      501.07      525.66     14.10 o 
   5   1   1       98.01      103.76      3.66 o 
   6   1   1      188.58      192.63      9.23 o 
   7   1   1        4.79        3.33      1.02 o 
  -7   2   1       17.97       17.91      1.37 o 
  -6   2   1       58.72       52.52      2.77 o 
  -5   2   1       73.07       78.13      3.30 o 
  -4   2   1     1927.19     2041.42     69.42 o 
  -3   2   1      149.44      151.05      9.30 o 
  -1   2   1     2804.74     3002.74    100.28 o 
   1   2   1     2799.89     2853.98    150.98 o 
   2   2   1    11233.64     7964.70    470.46 o 
   4   2   1     1924.72     2012.39     53.78 o 
   5   2   1       73.11       76.16      2.91 o 
   6   2   1       58.98       48.42      3.36 o 
   7   2   1       17.94       16.61      1.65 o 
  -7   3   1       18.91       18.88      1.35 o 
  -6   3   1      502.92      493.64     21.30 o 
  -5   3   1       66.86       63.27      2.87 o 
  -4   3   1     1025.02     1027.22     30.07 o 
  -3   3   1      586.83      576.25     33.56 o 
  -2   3   1      878.65      909.18     30.86 o 
  -1   3   1     1184.62     1332.00     45.34 o 
   0   3   1     2772.13     2804.26    117.23 o 
   1   3   1     1186.49     1319.57     55.53 o 
   2   3   1      878.70      890.03     37.82 o 
   3   3   1      585.42      554.86     31.73 o 
   4   3   1     1018.60      988.22     26.88 o 
   5   3   1       67.02       65.60      2.84 o 
   6   3   1      500.69      485.58     21.21 o 
   7   3   1       19.12       17.10      1.40 o 
  -7   4   1        2.44        0.31      0.84 o 
  -6   4   1       50.50       48.82      3.10 o 
  -5   4   1       44.65       39.21      2.24 o 
  -4   4   1      349.09      350.23     10.65 o 
  -3   4   1       51.49       50.90      2.13 o 
  -2   4   1      504.96      509.31     17.31 o 
  -1   4   1      160.89      196.32      8.49 o 
   0   4   1       24.71       19.35      1.03 o 
   1   4   1      161.61      198.87      8.49 o 
   2   4   1      503.41      495.41     17.32 o 
   3   4   1       50.83       52.01      2.06 o 
   4   4   1      350.17      341.98      9.51 o 
   5   4   1       43.88       38.55      2.00 o 
   6   4   1       50.25       49.13      5.42 o 
   7   4   1        2.45        0.88      0.78 o 
  -7   5   1       44.22       40.47      2.54 o 
  -6   5   1       74.62       74.02      5.90 o 
  -5   5   1      129.18      125.96     14.49 o 
  -4   5   1       51.89       59.11      2.18 o 
  -3   5   1       25.58       29.17      1.21 o 
  -2   5   1      182.40      212.40      7.55 o 
  -1   5   1      204.90      224.04     31.53 o 
   0   5   1       84.94       72.75      3.34 o 
   1   5   1      205.46      229.38     13.02 o 
   2   5   1      183.64      216.44      7.56 o 
   3   5   1       26.07       29.36      0.98 o 
   4   5   1       52.17       56.77      1.74 o 
   5   5   1      128.93      129.75      5.11 o 
   6   5   1       74.54       81.72      3.39 o 
   7   5   1       43.90       41.71      2.54 o 
  -7   6   1        0.66        1.34      0.64 o 
  -6   6   1       19.43       21.25      1.89 o 
  -5   6   1       72.24       47.13      2.84 o 
  -4   6   1      172.52      197.41      8.90 o 
  -3   6   1      753.38      760.72     25.65 o 
  -2   6   1      559.41      633.38     18.63 o 
  -1   6   1      994.04     1163.79     60.65 o 
   0   6   1      971.65      956.66     59.31 o 
   1   6   1      990.29      874.92     60.56 o 
   2   6   1      559.96      616.07     20.54 o 
   3   6   1      751.26      780.35     18.84 o 
   4   6   1      172.59      193.22      5.62 o 
   5   6   1       72.06       49.80      3.98 o 
   6   6   1       19.47       24.09      1.89 o 
   7   6   1        0.65       -0.08      0.92 o 
  -7   7   1        1.20        1.53      0.99 o 
  -6   7   1        3.77        3.06      0.84 o 
  -5   7   1        8.12        7.35      2.83 o 
  -4   7   1       83.99       97.00     12.69 o 
  -3   7   1       83.23       91.17      2.83 o 
  -2   7   1      556.71      556.93     12.68 o 
  -1   7   1     1292.90     1597.14     65.29 o 
   0   7   1     1193.19     1357.00     57.12 o 
   1   7   1     1291.83     1533.42     46.19 o 
   2   7   1      559.43      558.08     12.68 o 
   3   7   1       82.49       91.28      2.55 o 
   4   7   1       84.52       84.21      3.10 o 
   5   7   1        7.79        9.13      3.14 o 
   6   7   1        3.82        3.87      0.92 o 
   7   7   1        1.16        0.99      0.92 o 
  -6   8   1       15.11       14.41      1.46 o 
  -5   8   1       39.12       25.04      2.68 o 
  -4   8   1       65.54       65.45      2.90 o 
  -3   8   1      257.64      276.25      8.42 o 
  -2   8   1      110.83      112.39      2.84 o 
  -1   8   1      314.61      391.64     13.84 o 
   0   8   1       23.34       37.25      1.50 o 
   1   8   1      317.89      393.36     12.00 o 
   2   8   1      111.44      113.98      3.08 o 
   3   8   1      259.61      261.96      7.16 o 
   4   8   1       66.49       67.46      2.99 o 
   5   8   1       39.12       25.73      2.60 o 
   6   8   1       15.27       15.85      2.14 o 
  -6   9   1       14.84       10.64      1.76 o 
  -5   9   1       27.53       29.27      2.11 o 
  -4   9   1       38.27       38.66      1.99 o 
  -3   9   1       10.61       11.58      0.93 o 
  -2   9   1       23.42       22.01      1.18 o 
  -1   9   1       48.85       53.51      2.04 o 
   0   9   1       25.40       26.37      1.24 o 
   1   9   1       48.54       52.18      2.04 o 
   2   9   1       23.83       23.55      1.20 o 
   3   9   1       10.81       12.81      1.13 o 
   4   9   1       38.39       35.89      2.02 o 
   5   9   1       27.83       30.63      3.06 o 
   6   9   1       14.77       12.10      1.84 o 
  -6  10   1        6.58        9.87      1.76 o 
  -5  10   1        5.77        5.59      1.38 o 
  -4  10   1        3.61        3.33      0.86 o 
  -3  10   1        6.35       10.99      1.06 o 
  -2  10   1       35.76       35.46      1.91 o 
  -1  10   1        1.54        2.19      0.48 o 
   0  10   1       55.08       58.55      2.39 o 
   1  10   1        1.52        1.51      0.45 o 
   2  10   1       35.49       33.47      3.22 o 
   3  10   1        6.27        7.17      0.98 o 
   4  10   1        3.64        2.94      0.75 o 
   5  10   1        5.77        5.89      1.38 o 
  -5  11   1       27.06       29.02      2.83 o 
  -4  11   1        9.87       10.18      1.30 o 
  -3  11   1       19.66       19.01      1.39 o 
  -2  11   1       12.48       11.95      1.23 o 
  -1  11   1        6.05        5.72      0.91 o 
   0  11   1        3.15        3.29      0.62 o 
   1  11   1        6.03        5.06      0.92 o 
   2  11   1       12.22       12.01      1.84 o 
   3  11   1       19.77       20.44      2.53 o 
   4  11   1        9.61       12.28      1.37 o 
  -5  12   1       11.80       11.10      1.53 o 
  -4  12   1       16.38       16.57      1.80 o 
  -3  12   1       87.84       87.39      3.75 o 
  -2  12   1        9.10       10.99      1.26 o 
  -1  12   1       87.74       54.18      4.52 o 
   0  12   1        0.67        1.34      0.48 o 
   1  12   1       88.11       57.77      4.25 o 
   2  12   1        9.02        8.59      1.84 o 
   3  12   1       88.02       98.26      4.74 o 
   4  12   1       16.30       20.51      2.33 o 
  -4  13   1        1.05        1.07      0.69 o 
  -3  13   1       69.67       69.71      2.95 o 
  -2  13   1       27.94       29.26      1.68 o 
  -1  13   1      325.38      334.58     11.48 o 
   0  13   1       63.03       45.16      2.71 o 
   1  13   1      323.84      265.56     19.71 o 
   2  13   1       28.19       31.55      2.17 o 
   3  13   1       68.33       68.02      3.63 o 
   4  13   1        1.10        1.22      0.92 o 
  -3  14   1       72.35       63.15      4.91 o 
  -2  14   1       28.94       29.06      1.78 o 
  -1  14   1       94.00       86.54      3.61 o 
   0  14   1       34.63       36.03      2.33 o 
   1  14   1       94.98       91.64      4.53 o 
   2  14   1       29.22       29.41      1.62 o 
   3  14   1       72.78       70.38      2.86 o 
  -2  15   1        5.87        4.69      0.67 o 
  -1  15   1       26.07       25.07      1.80 o 
   0  15   1        0.52        1.65      0.65 o 
   1  15   1       25.62       23.58      1.73 o 
   2  15   1        5.63        4.87      0.78 o 
   0   0   2     2680.38     2700.57    159.89 o 
   1   0   2       28.51       30.69      0.99 o 
   2   0   2     1180.43     1105.96     65.16 o 
   3   0   2      113.41      121.66      7.68 o 
   4   0   2       92.63      103.58      3.11 o 
   5   0   2        0.06        0.41      0.79 o 
   6   0   2        3.45        3.09      0.79 o 
   7   0   2        6.29        6.29      0.94 o 
  -7   1   2       16.24       16.45      1.32 o 
  -6   1   2       62.14       63.78      3.58 o 
  -5   1   2       82.14       98.00      3.91 o 
  -4   1   2      390.20      386.84     13.55 o 
  -3   1   2       48.57       52.87      3.52 o 
  -2   1   2      264.18      245.36      8.30 o 
  -1   1   2        0.00       -0.08      0.13 o 
   0   1   2       95.82      110.59      6.63 o 
   1   1   2        0.08       -0.06      0.06 o 
   2   1   2      259.87      235.19     10.16 o 
   3   1   2       47.93       50.34      3.52 o 
   4   1   2      387.29      379.68     10.46 o 
   5   1   2       81.07       90.93      3.32 o 
   6   1   2       61.27       55.88      4.89 o 
   7   1   2       16.02       15.62      1.59 o 
  -7   2   2        0.39        0.28      0.60 o 
  -6   2   2       42.49       41.19      2.22 o 
  -5   2   2      115.79      123.41      4.83 o 
  -4   2   2      253.41      258.85      9.15 o 
  -3   2   2      844.49      827.59     49.35 o 
  -2   2   2     2432.10     2565.80     85.96 o 
  -1   2   2     1443.90     1373.09     57.46 o 
   0   2   2     2364.72     2353.25    139.07 o 
   1   2   2     1433.70     1376.43     81.22 o 
   2   2   2     2421.00     2482.24     93.06 o 
   3   2   2      837.57      829.87     49.42 o 
   4   2   2      250.02      247.23      7.87 o 
   5   2   2      115.22      119.23      4.13 o 
   6   2   2       42.08       37.77      2.09 o 
   7   2   2        0.40       -0.75      0.75 o 
  -7   3   2       24.65       24.65      1.54 o 
  -6   3   2      144.69      138.09     13.06 o 
  -5   3   2       48.79       45.84      2.28 o 
  -4   3   2      468.41      498.70     14.93 o 
  -3   3   2       87.34       85.03      6.63 o 
  -2   3   2      135.51      137.93      4.87 o 
  -1   3   2      656.94      606.42     25.54 o 
   0   3   2     2353.83     2154.70     89.97 o 
   1   3   2      661.04      614.37     36.16 o 
   2   3   2      136.19      142.02      8.45 o 
   3   3   2       89.45       83.84      3.79 o 
   4   3   2      466.85      485.60     13.33 o 
   5   3   2       48.19       45.64      1.93 o 
   6   3   2      144.45      131.01     10.57 o 
   7   3   2       24.25       21.74      2.76 o 
  -7   4   2       12.80       12.33      1.80 o 
  -6   4   2       20.26       20.28      3.02 o 
  -5   4   2       15.50       18.68      2.24 o 
  -4   4   2       64.94       68.79      2.47 o 
  -3   4   2        9.43       12.40      0.70 o 
  -2   4   2      720.44      764.33     32.36 o 
  -1   4   2      391.78      386.29     13.39 o 
   0   4   2        1.73        0.69      0.27 o 
   1   4   2      391.81      390.00     16.43 o 
   2   4   2      721.57      778.41     32.44 o 
   3   4   2        9.40       10.68      0.63 o 
   4   4   2       65.60       68.44      2.02 o 
   5   4   2       15.75       17.86      1.30 o 
   6   4   2       19.98       21.64      1.48 o 
   7   4   2       12.96        9.19      1.84 o 
  -7   5   2       11.12        8.49      1.10 o 
  -6   5   2       52.37       56.22      4.75 o 
  -5   5   2       64.88       64.12      4.90 o 
  -4   5   2       46.26       54.12      2.35 o 
  -3   5   2      158.14      163.43      5.15 o 
  -2   5   2      194.45      217.66      9.14 o 
  -1   5   2       23.33       26.42      1.84 o 
   0   5   2      745.75      636.59     29.61 o 
   1   5   2       23.20       23.82      1.33 o 
   2   5   2      195.50      208.52      9.22 o 
   3   5   2      158.18      161.91      4.17 o 
   4   5   2       46.23       50.33      2.01 o 
   5   5   2       65.37       67.05      2.90 o 
   6   5   2       52.51       60.84      3.43 o 
   7   5   2       11.07        8.65      1.68 o 
  -7   6   2        0.07       -0.50      0.54 o 
  -6   6   2        9.92       11.75      1.43 o 
  -5   6   2        8.15        4.47      0.95 o 
  -4   6   2      112.44      119.74      5.75 o 
  -3   6   2      128.26      123.97      5.86 o 
  -2   6   2      181.28      177.91      5.61 o 
  -1   6   2      197.73      221.92     12.92 o 
   0   6   2       40.48       30.37      4.10 o 
   1   6   2      198.11      205.64      9.17 o 
   2   6   2      181.91      182.07      5.04 o 
   3   6   2      128.86      125.14      3.31 o 
   4   6   2      112.89      116.67      3.97 o 
   5   6   2        8.12        8.38      0.91 o 
   6   6   2        9.77       13.31      1.46 o 
   7   6   2        0.08       -0.61      0.92 o 
  -7   7   2        1.42        0.99      0.60 o 
  -6   7   2        3.37        4.06      0.92 o 
  -5   7   2        8.74        4.40      0.89 o 
  -4   7   2        5.74        6.95      1.02 o 
  -3   7   2       69.17       65.09      2.80 o 
  -2   7   2      386.59      402.22     11.18 o 
  -1   7   2      307.68      327.58     13.63 o 
   0   7   2     1305.08     1472.91     61.90 o 
   1   7   2      309.26      308.61      9.65 o 
   2   7   2      387.31      421.23     11.18 o 
   3   7   2       70.15       67.03      1.97 o 
   4   7   2        5.52        5.07      0.63 o 
   5   7   2        8.73        8.20      1.35 o 
   6   7   2        3.44        4.21      1.38 o 
  -6   8   2        1.75        1.09      0.67 o 
  -5   8   2        7.84        8.33      1.13 o 
  -4   8   2       52.31       52.81      3.03 o 
  -3   8   2        3.43        3.50      0.61 o 
  -2   8   2      253.88      230.93      6.50 o 
  -1   8   2       39.68       47.97      1.80 o 
   0   8   2       81.25       88.23      3.32 o 
   1   8   2       39.45       46.10      1.81 o 
   2   8   2      254.05      232.56      7.30 o 
   3   8   2        3.22        3.02      0.54 o 
   4   8   2       52.55       52.57      2.52 o 
   5   8   2        8.14        8.46      3.02 o 
   6   8   2        1.76        1.07      1.07 o 
  -6   9   2        4.64        5.13      1.38 o 
  -5   9   2        9.96       10.82      1.53 o 
  -4   9   2        7.56        7.23      1.11 o 
  -3   9   2       35.78       36.70      1.88 o 
  -2   9   2       11.52        9.46      0.68 o 
  -1   9   2       37.78       30.52      1.35 o 
   0   9   2      113.07      109.67      3.71 o 
   1   9   2       37.63       29.03      1.59 o 
   2   9   2       11.46       10.30      0.93 o 
   3   9   2       35.98       36.54      2.43 o 
   4   9   2        7.59        6.70      1.11 o 
   5   9   2        9.81        9.57      1.68 o 
   6   9   2        4.66        5.89      1.30 o 
  -6  10   2        4.57        5.74      1.45 o 
  -5  10   2       69.48       71.87      5.44 o 
  -4  10   2       10.63       11.80      1.99 o 
  -3  10   2       11.97       13.65      1.16 o 
  -2  10   2        5.63        5.36      0.64 o 
  -1  10   2       23.30       23.08      1.40 o 
   0  10   2       21.72       20.48      1.12 o 
   1  10   2       23.33       22.33      1.97 o 
   2  10   2        5.64        4.48      0.75 o 
   3  10   2       11.96       11.21      1.40 o 
   4  10   2       10.72       10.34      1.38 o 
  -5  11   2       22.80       22.48      1.70 o 
  -4  11   2       17.64       17.76      2.37 o 
  -3  11   2      150.90      139.62      5.64 o 
  -2  11   2       26.51       27.64      1.58 o 
  -1  11   2       62.45       57.28      2.52 o 
   0  11   2        1.92        2.75      0.57 o 
   1  11   2       62.37       48.83      3.09 o 
   2  11   2       27.25       18.99      2.68 o 
   3  11   2      151.13      151.71      7.00 o 
   4  11   2       18.08       19.29      2.45 o 
  -4  12   2        2.85        3.54      0.75 o 
  -3  12   2       82.16       75.65      4.09 o 
  -2  12   2        8.56        7.16      0.87 o 
  -1  12   2      332.18      309.08      9.70 o 
   0  12   2        4.99        6.46      0.81 o 
   2  12   2        8.93        7.67      1.53 o 
   3  12   2       82.18       81.20      4.20 o 
   4  12   2        2.86        2.88      0.84 o 
  -4  13   2        1.03        1.76      0.84 o 
  -3  13   2       24.77       25.42      1.84 o 
  -2  13   2        2.44        1.96      0.58 o 
  -1  13   2       34.67       36.98      1.81 o 
   0  13   2       20.99       15.90      3.33 o 
   1  13   2       34.46       23.46      2.13 o 
   2  13   2        2.31        2.33      0.81 o 
   3  13   2       24.42       26.19      1.92 o 
   4  13   2        1.06        1.29      1.34 o 
  -3  14   2       17.51       17.54      1.41 o 
  -2  14   2        4.17        4.21      0.63 o 
  -1  14   2       14.81       14.05      1.14 o 
   0  14   2        0.17       -0.46      0.60 o 
   1  14   2       14.99       14.28      1.40 o 
   2  14   2        4.20        4.62      0.89 o 
   3  14   2       17.76       17.86      1.46 o 
  -2  15   2        0.36        0.77      0.84 o 
  -1  15   2        3.03        3.03      0.84 o 
   0  15   2        0.07       -0.05      0.53 o 
   1  15   2        2.93        1.29      1.22 o 
   2  15   2        0.33       -0.19      0.73 o 
   1   0   3     2186.76     2237.07     65.96 o 
   2   0   3        1.07        1.16      0.22 o 
   3   0   3      155.06      133.61      8.38 o 
   4   0   3      120.84      120.07      3.96 o 
   5   0   3      141.65      144.17      5.64 o 
   6   0   3       84.09       92.55      4.85 o 
   7   0   3        6.27        4.44      0.83 o 
  -7   1   3       16.21       14.36      1.22 o 
  -6   1   3        8.28        8.88      1.08 o 
  -5   1   3        4.18        3.58      0.71 o 
  -4   1   3      207.24      211.72      6.70 o 
  -3   1   3      470.22      486.31     28.82 o 
  -2   1   3      389.37      380.22     12.91 o 
  -1   1   3     2081.50     2272.72     75.32 o 
   0   1   3        9.78       10.84      0.52 o 
   1   1   3     2074.21     2144.80     75.26 o 
   2   1   3      388.78      368.01     15.79 o 
   3   1   3      466.46      473.71     28.82 o 
   4   1   3      207.43      207.85      5.89 o 
   5   1   3        4.40        4.98      0.66 o 
   6   1   3        8.28        8.35      1.21 o 
   7   1   3       16.36       13.40      1.41 o 
  -7   2   3        3.57        3.30      0.72 o 
  -6   2   3       26.76       24.50      2.08 o 
  -5   2   3       87.23       89.51      4.44 o 
  -4   2   3      267.05      277.80      8.63 o 
  -2   2   3      851.97      833.56     28.20 o 
  -1   2   3      425.34      403.34     13.86 o 
   0   2   3      117.37       98.60      4.30 o 
   1   2   3      426.50      401.42     17.03 o 
   2   2   3      848.80      809.67     34.55 o 
   3   2   3      438.32      405.05     17.13 o 
   4   2   3      265.80      270.64      7.59 o 
   5   2   3       86.99       85.40      3.11 o 
   6   2   3       26.49       23.46      2.88 o 
   7   2   3        3.56        2.30      1.45 o 
  -7   3   3       18.14       15.77      1.19 o 
  -6   3   3       24.78       24.68      1.69 o 
  -5   3   3      108.39      111.47      4.50 o 
  -4   3   3        4.09        4.91      0.69 o 
  -3   3   3      195.28      206.08      7.37 o 
  -2   3   3     1202.20     1160.19     39.12 o 
  -1   3   3       51.43       42.96      1.61 o 
   0   3   3     4663.99     2882.02    170.43 o 
   1   3   3       51.96       45.46      2.84 o 
   2   3   3     1203.38     1133.02     57.11 o 
   3   3   3      195.48      205.77      8.89 o 
   4   3   3        4.25        3.92      0.53 o 
   5   3   3      107.59      111.78      3.85 o 
   6   3   3       24.79       26.17      1.82 o 
   7   3   3       17.80       15.46      2.22 o 
  -7   4   3       14.80       12.55      1.35 o 
  -6   4   3        0.81        0.87      0.57 o 
  -5   4   3        3.64        2.59      0.64 o 
  -4   4   3      149.09      144.20      5.40 o 
  -3   4   3      111.89      104.31      3.04 o 
  -2   4   3      386.56      384.00     13.34 o 
  -1   4   3      195.94      192.65      8.09 o 
   0   4   3        0.64        0.84      0.31 o 
   1   4   3      196.24      183.06     11.48 o 
   2   4   3      387.22      387.69     13.40 o 
   3   4   3      110.72       97.81      2.76 o 
   4   4   3      148.83      137.65      4.60 o 
   5   4   3        3.72        5.64      0.79 o 
   6   4   3        0.87        1.49      0.76 o 
   7   4   3       14.65       12.48      1.99 o 
  -7   5   3        6.16        5.32      0.92 o 
  -6   5   3        7.88        6.39      1.11 o 
  -5   5   3        1.78        1.38      0.57 o 
  -4   5   3       29.85       33.16      1.73 o 
  -3   5   3       50.20       51.42      1.97 o 
  -2   5   3       38.95       35.91      1.46 o 
  -1   5   3     1189.40     1203.47     49.53 o 
   0   5   3        1.38       -0.38      0.38 o 
   1   5   3     1187.09     1130.86     70.15 o 
   2   5   3       39.61       36.91      1.63 o 
   3   5   3       50.11       49.61      1.62 o 
   4   5   3       30.21       33.31      1.35 o 
   5   5   3        1.65        1.48      0.73 o 
   6   5   3        7.89        7.18      1.13 o 
   7   5   3        6.16        4.75      1.38 o 
  -7   6   3       10.52        9.63      1.08 o 
  -6   6   3        1.85        2.33      0.76 o 
  -5   6   3        6.88        4.43      0.90 o 
  -4   6   3        8.38        7.14      1.02 o 
  -3   6   3      212.73      221.29      9.51 o 
  -2   6   3       31.63       30.18      1.53 o 
  -1   6   3      185.38      178.57      7.69 o 
   0   6   3      423.29      325.15     19.73 o 
   1   6   3      186.87      175.07     11.00 o 
   2   6   3       31.07       32.42      1.12 o 
   3   6   3      213.23      208.37      4.72 o 
   4   6   3        8.63        8.11      0.71 o 
   5   6   3        7.17        7.64      0.88 o 
   6   6   3        1.92        2.76      1.22 o 
   7   6   3       10.50        9.26      1.53 o 
  -7   7   3        6.67        6.89      1.53 o 
  -6   7   3        3.69        3.76      0.88 o 
  -5   7   3       23.90       17.16      1.73 o 
  -4   7   3       12.69       13.43      1.43 o 
  -3   7   3        3.13        3.28      0.80 o 
  -2   7   3      127.93      121.45      4.09 o 
  -1   7   3      144.79      161.67      7.17 o 
   0   7   3        1.26        0.77      0.40 o 
   1   7   3      144.57      159.33      5.90 o 
   2   7   3      128.72      132.78      4.13 o 
   3   7   3        3.08        3.31      0.36 o 
   4   7   3       12.60       13.13      1.15 o 
   5   7   3       23.63       29.26      2.00 o 
   6   7   3        3.70        4.59      1.30 o 
  -6   8   3       11.53       12.80      1.35 o 
  -5   8   3       41.34       47.09      3.91 o 
  -4   8   3       46.90       49.24      2.92 o 
  -3   8   3      126.78      124.99      5.99 o 
  -2   8   3       30.20       33.86      1.29 o 
  -1   8   3       57.78       56.25      2.31 o 
   0   8   3       73.61       87.81      3.00 o 
   1   8   3       56.96       52.45      2.01 o 
   2   8   3       29.98       34.62      1.47 o 
   3   8   3      125.38      125.31      4.85 o 
   4   8   3       46.37       48.52      2.38 o 
   5   8   3       40.75       46.18      4.02 o 
   6   8   3       11.22       11.79      1.84 o 
  -6   9   3        1.82        1.85      0.67 o 
  -5   9   3       38.73       41.47      2.06 o 
  -4   9   3        5.87        5.38      0.97 o 
  -3   9   3       51.97       56.86      2.60 o 
  -2   9   3       77.27       79.19      2.59 o 
  -1   9   3       43.63       42.47      1.94 o 
   0   9   3      171.08      180.77      5.79 o 
   1   9   3       43.21       40.42      1.70 o 
   2   9   3       76.26       80.51      3.37 o 
   3   9   3       51.74       58.17      3.33 o 
   4   9   3        5.64        5.84      1.08 o 
   5   9   3       38.80       37.91      3.91 o 
  -5  10   3       28.52       30.02      2.06 o 
  -4  10   3        4.93        4.62      0.95 o 
  -3  10   3       40.82       39.91      2.01 o 
  -2  10   3       13.00       12.34      1.22 o 
  -1  10   3       36.96       41.09      1.97 o 
   0  10   3        1.42        1.70      0.44 o 
   1  10   3       36.99       41.08      2.09 o 
   2  10   3       13.41       11.61      2.68 o 
   3  10   3       40.72       38.16      5.13 o 
   4  10   3        5.23        5.61      1.12 o 
   5  10   3       28.45       27.95      3.22 o 
  -5  11   3        5.93        5.93      0.95 o 
  -4  11   3       24.37       28.31      3.48 o 
  -3  11   3       27.54       32.49      2.27 o 
  -2  11   3       42.87       45.99      2.15 o 
  -1  11   3       31.49       32.28      1.72 o 
   0  11   3        1.51        1.87      0.53 o 
   1  11   3       31.68       30.48      3.06 o 
   2  11   3       43.02       28.34      3.60 o 
   3  11   3       27.69       29.26      3.18 o 
   4  11   3       24.40       28.57      2.16 o 
  -4  12   3        9.54        9.68      1.14 o 
  -3  12   3        6.29        6.32      0.82 o 
  -2  12   3        6.28        6.62      0.73 o 
  -1  12   3       12.24       14.00      0.99 o 
   0  12   3       41.17       42.10      2.26 o 
   1  12   3       12.22        7.77      1.19 o 
   2  12   3        6.27        6.18      1.08 o 
   3  12   3        6.33        6.65      1.11 o 
   4  12   3        9.64       10.01      1.24 o 
  -4  13   3        1.76        0.55      0.88 o 
  -3  13   3        6.14        5.59      0.82 o 
  -2  13   3       10.01        9.87      0.85 o 
  -1  13   3        2.19        1.06      0.50 o 
   0  13   3        8.18        9.04      0.97 o 
   1  13   3        2.27        0.97      0.67 o 
   2  13   3       10.14       10.65      1.27 o 
   3  13   3        6.19        5.88      0.92 o 
   4  13   3        1.78        1.20      0.69 o 
  -3  14   3       10.81        9.64      1.45 o 
  -2  14   3        3.42        3.68      0.68 o 
  -1  14   3        8.44        6.55      0.81 o 
   0  14   3        0.08       -0.60      0.60 o 
   1  14   3        8.46        8.09      1.05 o 
   2  14   3        3.55        3.06      0.73 o 
   3  14   3       10.87       10.49      1.11 o 
  -1  15   3        3.27        3.93      0.78 o 
   0  15   3        0.10        0.11      0.54 o 
   1  15   3        3.32        3.48      0.73 o 
   2  15   3        1.10        0.43      1.26 o 
   0   0   4     4425.02     3967.45    234.47 o 
   1   0   4      180.08      176.78      6.14 o 
   2   0   4      581.13      543.40     18.66 o 
   3   0   4       37.40       35.86      2.02 o 
   4   0   4       40.61       40.57      1.49 o 
   5   0   4      110.01      127.53      5.07 o 
   6   0   4        9.06        8.98      1.63 o 
   7   0   4       57.41       56.59      2.62 o 
  -7   1   4        5.42        6.00      0.84 o 
  -6   1   4       17.10       16.68      2.33 o 
  -5   1   4       74.96       74.99      3.30 o 
  -4   1   4      265.78      263.98      7.43 o 
  -3   1   4      385.35      362.13     15.35 o 
  -2   1   4     1102.32     1124.98     38.38 o 
  -1   1   4       82.48       81.92      2.84 o 
   0   1   4      206.98      217.91      9.20 o 
   1   1   4       83.88       77.35      2.44 o 
   2   1   4     1102.97     1118.71     38.40 o 
   3   1   4      386.77      355.12     12.47 o 
   4   1   4      264.55      265.10      8.88 o 
   5   1   4       75.03       76.91      3.30 o 
   6   1   4       16.86       15.45      2.78 o 
   7   1   4        5.47        6.52      1.13 o 
  -7   2   4       17.49       19.34      1.37 o 
  -6   2   4        5.10        5.86      0.90 o 
  -5   2   4       37.09       37.47      2.05 o 
  -4   2   4       20.32       23.36      1.25 o 
  -3   2   4      291.80      264.30     11.53 o 
  -2   2   4      206.19      216.62      7.47 o 
  -1   2   4     2173.46     2158.22     87.82 o 
   0   2   4       53.35       32.76      3.83 o 
   1   2   4     2176.04     2075.28    100.46 o 
   2   2   4      204.81      212.06      7.48 o 
   3   2   4      292.75      264.44      9.68 o 
   4   2   4       20.78       23.50      1.15 o 
   5   2   4       37.51       40.65      1.82 o 
   6   2   4        5.21        5.96      1.22 o 
   7   2   4       17.44       17.45      2.45 o 
  -7   3   4        0.77        0.23      0.65 o 
  -6   3   4        3.61        2.95      0.67 o 
  -5   3   4        6.77        5.96      0.82 o 
  -4   3   4        1.63        2.46      0.69 o 
  -3   3   4      102.04       99.38      3.04 o 
  -2   3   4      342.02      357.08     15.19 o 
  -1   3   4      118.37      127.31      5.30 o 
   0   3   4     1927.99     1253.68     74.32 o 
   1   3   4      116.75      117.70     12.40 o 
   2   3   4      343.72      359.67     12.43 o 
   3   3   4      102.34       99.23      2.90 o 
   4   3   4        1.50        1.34      0.41 o 
   5   3   4        6.96        7.73      0.88 o 
   6   3   4        3.52        2.88      0.80 o 
   7   3   4        0.83        2.22      1.30 o 
  -7   4   4        0.17        0.57      0.65 o 
  -6   4   4        4.96        5.08      0.80 o 
  -5   4   4        4.37        3.08      0.68 o 
  -4   4   4       39.07       40.56      1.78 o 
  -3   4   4       80.26       82.14      2.90 o 
  -2   4   4      243.35      261.23      9.13 o 
  -1   4   4      159.86      195.70      8.51 o 
   0   4   4      278.21      181.79     10.73 o 
   1   4   4      161.52      200.69     12.07 o 
   2   4   4      242.16      262.91      9.20 o 
   3   4   4       80.44       80.82      2.25 o 
   4   4   4       38.77       38.89      1.50 o 
   5   4   4        4.34        4.61      0.78 o 
   6   4   4        4.95        6.35      1.68 o 
   7   4   4        0.17        0.23      1.15 o 
  -7   5   4        6.57        7.88      1.05 o 
  -6   5   4       29.40       31.29      2.83 o 
  -5   5   4       15.07        9.90      1.45 o 
  -4   5   4       28.87       29.44      2.11 o 
  -3   5   4        1.83        1.46      0.52 o 
  -2   5   4       58.37       61.36      2.90 o 
  -1   5   4      356.23      411.60     18.58 o 
   0   5   4       15.88       11.94      1.07 o 
   1   5   4      356.08      405.52     24.57 o 
   2   5   4       59.56       62.15      2.20 o 
   3   5   4        2.00        2.37      0.32 o 
   4   5   4       29.09       30.90      1.45 o 
   5   5   4       15.34       16.25      1.28 o 
   6   5   4       29.62       32.58      2.24 o 
   7   5   4        6.61        4.36      1.38 o 
  -7   6   4       13.95       13.89      1.49 o 
  -6   6   4        8.21        8.12      1.16 o 
  -5   6   4        1.32        0.70      0.77 o 
  -4   6   4       77.52       79.19      4.28 o 
  -3   6   4       15.29       16.57      1.32 o 
  -2   6   4       60.79       56.90      2.14 o 
  -1   6   4      168.11      174.19     10.83 o 
   0   6   4        0.83        0.54      0.31 o 
   1   6   4      167.14      176.57     10.91 o 
   2   6   4       62.12       61.65      1.88 o 
   3   6   4       15.03       14.47      0.82 o 
   4   6   4       79.08       82.85      2.64 o 
   5   6   4        1.25        1.22      0.72 o 
   6   6   4        7.98       11.79      1.91 o 
  -6   7   4       32.11       31.82      2.22 o 
  -5   7   4       13.24       13.92      1.54 o 
  -4   7   4       97.89       86.45     12.04 o 
  -3   7   4       48.01       52.15      3.18 o 
  -2   7   4      290.05      265.38      7.64 o 
  -1   7   4      173.32      164.46      7.22 o 
   0   7   4      318.57      304.45      9.33 o 
   1   7   4      174.44      160.21      5.15 o 
   2   7   4      288.43      285.34      7.63 o 
   3   7   4       48.52       49.21      1.95 o 
   4   7   4       96.36       98.98      3.86 o 
   5   7   4       13.58       14.65      1.54 o 
   6   7   4       32.38       34.08      3.22 o 
  -6   8   4       30.69       32.04      2.13 o 
  -5   8   4       24.99       23.71      2.77 o 
  -4   8   4       43.11       44.03      3.83 o 
  -3   8   4       41.86       41.32      2.45 o 
  -2   8   4        1.18        0.68      0.36 o 
  -1   8   4       41.62       43.93      2.01 o 
   0   8   4       26.09       23.13      1.09 o 
   1   8   4       40.55       41.93      1.71 o 
   2   8   4        1.19        1.06      0.34 o 
   3   8   4       41.05       38.76      1.84 o 
   4   8   4       43.48       48.05      2.90 o 
   5   8   4       24.52       24.12      2.99 o 
  -6   9   4       12.58       10.49      1.26 o 
  -5   9   4       43.23       47.72      2.27 o 
  -4   9   4       41.37       38.82      3.45 o 
  -3   9   4      104.63      103.52      5.11 o 
  -2   9   4       20.60       19.79      2.30 o 
  -1   9   4       31.15       27.58      1.26 o 
   0   9   4        0.10       -0.29      0.35 o 
   1   9   4       30.17       26.45      1.30 o 
   2   9   4       20.60       22.27      1.22 o 
   3   9   4      103.04      101.43      7.51 o 
   4   9   4       41.11       41.20      2.72 o 
   5   9   4       42.70       43.65      4.21 o 
  -5  10   4        0.62        0.92      0.51 o 
  -4  10   4       39.35       38.70      2.00 o 
  -3  10   4       28.08       26.88      2.83 o 
  -2  10   4       47.87       45.98      2.30 o 
  -1  10   4       29.95       25.57      1.16 o 
   0  10   4       22.17       17.16      1.06 o 
   1  10   4       29.56       27.16      1.35 o 
   2  10   4       47.66       40.89      3.83 o 
   3  10   4       28.01       21.10      2.37 o 
   4  10   4       38.95       40.10      2.69 o 
   5  10   4        0.64        0.61      1.22 o 
  -5  11   4        4.30        4.35      0.84 o 
  -4  11   4       99.54      107.63      5.31 o 
  -3  11   4       18.19       16.74      6.16 o 
  -2  11   4      233.00      242.77      7.98 o 
  -1  11   4      118.45      119.15      4.69 o 
   0  11   4      272.19      297.47     10.81 o 
   1  11   4      119.11      117.94      8.28 o 
   2  11   4      232.36      166.49      9.65 o 
   3  11   4       18.40       16.73      3.67 o 
   4  11   4       99.86      108.62      5.45 o 
   5  11   4        4.17        3.44      1.30 o 
  -4  12   4        2.30        3.26      0.76 o 
  -3  12   4       15.51       16.37      1.60 o 
  -2  12   4       10.95       11.02      1.05 o 
  -1  12   4       40.17       37.38      1.65 o 
   0  12   4        8.71        8.47      0.95 o 
   1  12   4       39.91       30.96      4.60 o 
   2  12   4       11.04        7.70      1.22 o 
   3  12   4       15.37       18.30      1.72 o 
   4  12   4        2.31        2.95      0.81 o 
  -4  13   4        6.05        4.90      1.07 o 
  -3  13   4       13.36       12.85      1.32 o 
  -2  13   4       25.56       27.89      1.66 o 
  -1  13   4       13.90       12.73      0.97 o 
   0  13   4      122.85      133.57      5.20 o 
   1  13   4       13.66       14.26      1.49 o 
   2  13   4       25.49       30.26      2.11 o 
   3  13   4       13.16       14.04      1.40 o 
   4  13   4        6.20        5.70      1.53 o 
  -3  14   4       16.38       17.91      1.91 o 
  -2  14   4       44.10       46.47      2.73 o 
  -1  14   4        6.86        8.75      0.87 o 
   0  14   4        7.16        5.89      0.92 o 
   1  14   4        6.79        7.39      1.26 o 
   2  14   4       44.25       50.57      2.76 o 
   3  14   4       16.38       15.06      1.30 o 
  -1  15   4        4.97        5.27      0.89 o 
   0  15   4       48.07       57.11      3.37 o 
   1  15   4        5.05        4.95      0.81 o 
   2  15   4       24.94       28.42      1.79 o 
   1   0   5     1655.87     1645.99     64.18 o 
   2   0   5      155.41      162.57      5.71 o 
   3   0   5      197.36      186.27      5.78 o 
   4   0   5        1.24        1.08      0.34 o 
   5   0   5       90.37       95.71      3.98 o 
   6   0   5       12.99       13.00      2.44 o 
   7   0   5       60.88       65.06      3.57 o 
  -7   1   5        8.26        9.13      0.91 o 
  -6   1   5        6.81        6.01      1.20 o 
  -5   1   5       61.03       65.31      3.07 o 
  -4   1   5       58.80       54.34      1.92 o 
  -3   1   5       60.47       62.68      2.25 o 
  -2   1   5       51.36       50.42      1.92 o 
  -1   1   5      734.40      746.06     24.58 o 
   0   1   5      155.39      105.44      4.63 o 
   1   1   5      735.27      701.78     30.50 o 
   2   1   5       51.07       51.77      1.93 o 
   3   1   5       60.73       62.12      2.99 o 
   4   1   5       58.21       55.22      2.40 o 
   5   1   5       60.94       74.70      3.14 o 
   6   1   5        6.70        5.81      1.22 o 
   7   1   5        8.13        9.45      1.76 o 
  -7   2   5        7.54        7.17      1.05 o 
  -6   2   5        0.58        0.46      0.56 o 
  -5   2   5       62.07       64.74      4.69 o 
  -4   2   5       12.84       12.91      0.85 o 
  -3   2   5      793.28      818.68     22.07 o 
  -2   2   5      237.64      246.55      8.54 o 
  -1   2   5     2240.09     2351.33    100.29 o 
   0   2   5      402.16      233.98      9.99 o 
   1   2   5     2238.03     2446.90    100.31 o 
   2   2   5      235.54      243.28      8.57 o 
   3   2   5      790.43      824.66     28.30 o 
   4   2   5       12.63       14.10      1.56 o 
   5   2   5       61.08       77.46      3.87 o 
   6   2   5        0.64       -0.08      0.81 o 
   7   2   5        7.70        7.74      1.14 o 
  -7   3   5        3.97        4.40      0.89 o 
  -6   3   5        0.13        0.34      0.75 o 
  -5   3   5       34.46       31.09      6.20 o 
  -4   3   5       16.15       14.19      1.04 o 
  -3   3   5      174.05      164.60      4.84 o 
  -2   3   5       11.47       10.49      0.70 o 
  -1   3   5      364.39      369.07     15.46 o 
   0   3   5       26.66       22.20      1.16 o 
   1   3   5      368.19      360.44     17.87 o 
   2   3   5       12.22       10.86      0.77 o 
   3   3   5      178.32      168.52      4.31 o 
   4   3   5       16.81       15.44      0.94 o 
   5   3   5       35.24       37.04      1.92 o 
   6   3   5        0.13       -0.19      0.84 o 
   7   3   5        3.94        5.13      1.45 o 
  -7   4   5        4.71        5.35      0.89 o 
  -6   4   5        7.00        6.78      1.14 o 
  -5   4   5       55.38       47.36      9.11 o 
  -4   4   5       25.76       28.06      1.46 o 
  -3   4   5      134.50      138.05      4.11 o 
  -2   4   5      258.48      283.33     10.02 o 
  -1   4   5       25.54       26.95      1.38 o 
   0   4   5      214.61      164.86     10.16 o 
   1   4   5       24.77       25.66      1.46 o 
   2   4   5      262.13      287.95      8.70 o 
   3   4   5      134.78      137.40      3.64 o 
   4   4   5       26.27       29.20      1.62 o 
   5   4   5       56.04       56.47      3.17 o 
   6   4   5        7.30        6.18      1.16 o 
   7   4   5        4.73        1.99      1.22 o 
  -7   5   5       25.62       26.51      2.11 o 
  -6   5   5        2.08        2.32      0.78 o 
  -5   5   5       38.18       30.85      5.67 o 
  -4   5   5       17.59       17.47      1.26 o 
  -3   5   5      113.09      101.23      4.11 o 
  -2   5   5       11.83       11.47      0.92 o 
  -1   5   5      124.62      118.99      5.24 o 
   0   5   5      388.38      288.43     12.38 o 
   1   5   5      122.94      114.92      5.64 o 
   2   5   5       11.32       11.84      0.67 o 
   3   5   5      111.60       97.21      3.34 o 
   4   5   5       18.13       17.39      1.44 o 
   5   5   5       37.93       37.99      2.43 o 
   6   5   5        2.05        1.76      0.78 o 
   7   5   5       25.66       21.98      2.45 o 
  -6   6   5        7.59        8.04      1.14 o 
  -5   6   5       53.06       57.14      4.83 o 
  -4   6   5       18.59       21.01      1.42 o 
  -3   6   5       27.29       28.16      1.68 o 
  -2   6   5       19.18       16.84      0.91 o 
  -1   6   5      299.14      293.56     10.23 o 
   0   6   5        6.77        6.43      0.56 o 
   1   6   5      298.79      288.58      7.95 o 
   2   6   5       19.12       17.53      0.71 o 
   3   6   5       27.04       27.06      1.27 o 
   4   6   5       18.47       21.57      1.91 o 
   5   6   5       52.49       60.33      3.91 o 
   6   6   5        7.62        6.99      1.08 o 
  -6   7   5       58.28       59.27      3.22 o 
  -5   7   5       41.53       44.87      3.98 o 
  -4   7   5       18.32       18.35      2.47 o 
  -3   7   5      149.76      150.42      6.00 o 
  -2   7   5       19.13       19.20      1.19 o 
  -1   7   5      165.88      158.25      5.30 o 
   0   7   5       73.68       73.41      2.27 o 
   1   7   5      166.03      171.30      4.67 o 
   2   7   5       19.28       20.10      0.92 o 
   3   7   5      148.59      152.34      5.80 o 
   4   7   5       18.03       18.32      1.34 o 
   5   7   5       41.36       43.80      3.83 o 
   6   7   5       57.99       50.48      4.60 o 
  -6   8   5       32.29       35.19      2.19 o 
  -5   8   5      152.39      157.05      6.05 o 
  -4   8   5      181.75      178.45      8.31 o 
  -3   8   5      225.96      230.45      8.65 o 
  -2   8   5      244.14      241.55      9.15 o 
  -1   8   5      198.45      199.56      6.49 o 
   0   8   5        0.01        1.42      0.34 o 
   1   8   5      198.08      212.90      5.83 o 
   2   8   5      245.04      253.89      7.84 o 
   3   8   5      226.05      240.90      8.76 o 
   4   8   5      182.22      183.87     13.59 o 
   5   8   5      152.15      162.14     10.74 o 
   6   8   5       32.51       30.17      3.45 o 
  -6   9   5       47.05       39.22      3.22 o 
  -5   9   5        5.54        5.52      0.77 o 
  -4   9   5      152.09      160.44      7.41 o 
  -3   9   5      182.48      165.83     16.33 o 
  -2   9   5      539.30      542.80     19.00 o 
  -1   9   5      471.37      513.28     14.14 o 
   0   9   5     1172.22     1219.23     32.58 o 
   1   9   5      469.67      529.08     14.21 o 
   2   9   5      538.15      541.67     16.52 o 
   3   9   5      180.70      149.85     16.99 o 
   4   9   5      152.55      157.63      7.62 o 
   5   9   5        5.42        5.28      1.61 o 
  -5  10   5        6.31        7.12      0.81 o 
  -4  10   5      142.96      150.58      5.86 o 
  -3  10   5       29.73       26.20      4.63 o 
  -1  10   5       30.86       32.09      2.43 o 
   0  10   5      898.46      969.22     29.82 o 
   1  10   5       31.43       37.31      1.92 o 
   2  10   5      624.37      545.77     63.70 o 
   3  10   5       29.90       23.55      2.05 o 
   4  10   5      142.97      157.93      7.40 o 
   5  10   5        6.16        6.28      1.68 o 
  -5  11   5       22.55       20.60      1.95 o 
  -4  11   5       37.97       39.51      2.54 o 
  -3  11   5       40.04       41.56      6.85 o 
  -2  11   5      153.22      120.32      7.52 o 
  -1  11   5        7.82        7.68      0.85 o 
   0  11   5      249.42      298.60     10.87 o 
   1  11   5        8.10        7.39      0.93 o 
   2  11   5      155.28       96.08      5.31 o 
   3  11   5       41.03       31.19      5.51 o 
   4  11   5       39.00       45.54      2.79 o 
   5  11   5       22.80       20.44      2.37 o 
  -4  12   5      113.86      119.60      5.88 o 
  -3  12   5       12.40       14.93      1.52 o 
  -2  12   5      112.13      111.63      4.48 o 
  -1  12   5       25.74       30.06      1.51 o 
   0  12   5       54.05       48.64      2.36 o 
   1  12   5       26.46       28.87      3.18 o 
   2  12   5      112.33      107.20      7.82 o 
   3  12   5       12.45       14.78      2.79 o 
   4  12   5      114.84      133.07      8.44 o 
  -3  13   5        0.01        0.13      0.57 o 
  -2  13   5       10.19       13.48      1.15 o 
  -1  13   5       68.62       74.96      2.81 o 
   0  13   5       15.49       18.60      1.35 o 
   1  13   5       68.03       78.67      4.06 o 
   2  13   5       10.03       12.51      1.40 o 
   3  13   5        0.02       -0.15      0.60 o 
  -3  14   5       41.80       30.18      3.06 o 
  -2  14   5        5.51        4.31      0.81 o 
  -1  14   5       31.99       28.57      1.43 o 
   0  14   5        1.11        1.96      0.58 o 
   1  14   5       32.27       34.51      2.26 o 
   2  14   5        5.54        5.26      0.86 o 
   3  14   5       41.87       42.85      2.25 o 
   0  15   5       14.23        9.87      1.03 o 
   1  15   5        8.65        9.78      1.05 o 
   0   0   6       52.38       29.38      4.75 o 
   1   0   6      322.70      306.52     10.74 o 
   2   0   6       66.88       60.05      2.26 o 
   3   0   6      526.99      468.21     11.60 o 
   4   0   6       91.79       83.56      2.70 o 
   5   0   6       59.89       54.23      5.08 o 
   6   0   6        2.24        1.35      0.89 o 
   7   0   6        0.04        0.14      0.70 o 
  -7   1   6       12.25       12.40      1.99 o 
  -6   1   6       16.22       17.54      1.38 o 
  -5   1   6       36.08       39.16      2.18 o 
  -4   1   6       11.32        9.89      0.76 o 
  -3   1   6      289.87      299.79      8.25 o 
  -2   1   6       68.18       65.64      2.46 o 
  -1   1   6     1726.84     1844.09     62.86 o 
   0   1   6        9.93        8.65      0.60 o 
   1   1   6     1726.47     1837.73     62.89 o 
   2   1   6       67.21       65.49      2.48 o 
   3   1   6      289.69      294.70      8.13 o 
   4   1   6       10.98       10.66      0.95 o 
   5   1   6       36.35       41.69      2.65 o 
   6   1   6       16.26       18.52      1.86 o 
   7   1   6       12.41       12.66      1.32 o 
  -7   2   6       12.66       13.80      1.48 o 
  -6   2   6       24.37       24.87      2.00 o 
  -5   2   6      117.08      113.83      5.77 o 
  -4   2   6       40.91       46.66      1.76 o 
  -3   2   6      252.75      244.93      6.88 o 
  -2   2   6       20.09       23.31      1.03 o 
  -1   2   6     1309.27     1431.01     77.01 o 
   0   2   6       44.81       20.71      1.14 o 
   1   2   6     1308.48     1531.67     74.31 o 
   2   2   6       20.38       24.06      1.33 o 
   3   2   6      253.55      242.39      6.73 o 
   4   2   6       40.37       45.97      3.64 o 
   5   2   6      117.56      128.54      6.02 o 
   6   2   6       23.90       22.54      2.72 o 
   7   2   6       12.69       12.85      1.34 o 
  -7   3   6        5.39        5.99      0.92 o 
  -6   3   6       12.09       10.47      1.38 o 
  -5   3   6      121.27      135.97      9.51 o 
  -4   3   6       82.66       84.84      3.13 o 
  -3   3   6     1239.62     1314.55     34.69 o 
  -2   3   6       79.35       98.57      4.94 o 
  -1   3   6     1062.51     1122.31     47.26 o 
   0   3   6       13.85       11.52      1.15 o 
   1   3   6     1066.27     1136.93     59.40 o 
   2   3   6       79.14       95.89      3.13 o 
   3   3   6     1240.53     1283.57     31.51 o 
   4   3   6       82.32       84.47      4.28 o 
   5   3   6      121.35      142.76      6.83 o 
   6   3   6       12.15       11.52      1.43 o 
   7   3   6        5.42        3.75      1.22 o 
  -7   4   6        5.74        5.86      0.89 o 
  -6   4   6        6.25        6.58      1.11 o 
  -5   4   6        7.61        7.58      1.45 o 
  -4   4   6      147.97      163.64      6.48 o 
  -3   4   6      510.11      561.59     15.32 o 
  -2   4   6      743.79      814.61     21.94 o 
  -1   4   6     6107.66     7074.91    293.17 o 
   0   4   6     1175.59      893.78     37.65 o 
   1   4   6     6103.44     6900.05    414.57 o 
   2   4   6      742.33      823.18     21.17 o 
   3   4   6      508.20      560.27     16.97 o 
   4   4   6      147.74      159.92     10.59 o 
   5   4   6        7.48        9.63      1.26 o 
   6   4   6        6.14        6.71      1.21 o 
   7   4   6        5.73        4.67      1.22 o 
  -7   5   6        4.42        3.06      1.07 o 
  -6   5   6       37.32       38.59      2.49 o 
  -5   5   6      161.72      160.87      7.73 o 
  -4   5   6      117.41      126.89      5.25 o 
  -3   5   6      841.13      868.62     26.35 o 
  -2   5   6       35.49       40.11      1.31 o 
  -1   5   6      910.18      954.36     32.90 o 
   0   5   6        2.80        3.68      0.42 o 
   1   5   6      912.31      986.26     33.26 o 
   2   5   6       35.03       41.26      1.40 o 
   3   5   6      842.02      876.53     26.16 o 
   5   5   6      161.55      161.06      7.65 o 
   6   5   6       37.44       35.28      1.98 o 
  -6   6   6       34.35       31.77      3.06 o 
  -5   6   6      146.99      145.15      7.16 o 
  -4   6   6       38.10       39.10      2.03 o 
  -3   6   6      111.17      115.83      4.05 o 
  -2   6   6       53.98       62.56      2.31 o 
  -1   6   6       33.03       33.66      1.42 o 
   0   6   6       93.04      100.16      3.31 o 
   1   6   6       32.67       34.33      1.21 o 
   2   6   6       54.13       62.63      1.83 o 
   3   6   6      111.54      114.87      4.72 o 
   4   6   6       38.88       39.43      3.90 o 
   5   6   6      147.17      152.06      7.11 o 
   6   6   6       34.72       28.18      2.99 o 
  -6   7   6       49.50       51.09      2.99 o 
  -5   7   6        3.51        4.45      0.97 o 
  -4   7   6       31.98       32.21      3.24 o 
  -3   7   6       15.60       18.19      1.15 o 
  -2   7   6       89.75       88.02      3.11 o 
  -1   7   6       26.45       26.22      1.12 o 
   0   7   6      139.51      135.16      3.93 o 
   1   7   6       26.58       26.47      1.07 o 
   2   7   6       90.55       86.79      2.47 o 
   3   7   6       15.66       15.69      1.12 o 
   4   7   6       31.85       31.65      1.80 o 
   5   7   6        3.35        3.97      1.11 o 
   6   7   6       49.23       42.12      4.06 o 
  -6   8   6      107.05      105.45      6.40 o 
  -5   8   6       37.14       39.24      2.51 o 
  -4   8   6      274.44      276.47     12.32 o 
  -3   8   6       47.25       41.33      4.48 o 
  -2   8   6      159.37      173.77      6.61 o 
  -1   8   6       91.05       89.95      2.90 o 
   0   8   6       45.67       58.48      1.98 o 
   1   8   6       90.73       94.66      2.89 o 
   2   8   6      157.93      167.08      6.44 o 
   3   8   6       46.47       42.47      4.30 o 
   4   8   6      272.90      276.30     17.69 o 
   5   8   6       36.99       37.60      3.68 o 
   6   8   6      106.84       88.58      6.98 o 
  -6   9   6        7.11        5.75      2.18 o 
  -5   9   6       26.43       26.33      1.77 o 
  -4   9   6      184.54      190.57      8.82 o 
  -3   9   6       38.63       27.03      2.91 o 
  -2   9   6      466.88      416.44     23.75 o 
  -1   9   6      102.15       99.25      4.17 o 
   0   9   6       88.57       98.68      3.08 o 
   1   9   6      101.78      102.61      3.19 o 
   2   9   6      463.27      468.93     42.48 o 
   3   9   6       38.58       22.90      1.97 o 
   4   9   6      184.10      203.61     13.05 o 
   5   9   6       26.28       27.56      3.22 o 
  -5  10   6        8.96       10.76      1.19 o 
  -4  10   6       85.81      101.30      5.15 o 
  -3  10   6      201.81      144.16      9.91 o 
  -2  10   6     1210.66     1160.96     75.62 o 
  -1  10   6      614.27      641.08     22.66 o 
   0  10   6     3076.42     3629.11    124.22 o 
   1  10   6      614.97      651.31     22.75 o 
   2  10   6     1215.55     1313.20     53.61 o 
   3  10   6      202.40      141.72      7.03 o 
   4  10   6       87.62      103.02      5.28 o 
   5  10   6        9.08        9.87      1.91 o 
  -5  11   6       48.95       49.25      3.75 o 
  -4  11   6      379.23      423.29     18.67 o 
  -3  11   6      149.50      160.01      7.46 o 
  -2  11   6      608.77      609.99     53.69 o 
  -1  11   6       84.05       82.43      3.51 o 
   0  11   6       84.41       97.95      4.06 o 
   1  11   6       84.47       83.12      3.55 o 
   2  11   6      608.29      617.52     26.43 o 
   3  11   6      149.37      151.94      7.54 o 
   4  11   6      379.40      434.78     18.75 o 
   5  11   6       48.76       44.12      3.98 o 
  -4  12   6        9.06        8.77      1.03 o 
  -3  12   6       11.54       11.45      1.43 o 
  -2  12   6      154.65      185.51      8.49 o 
  -1  12   6       24.31       23.78      1.43 o 
   0  12   6      562.11      620.42     21.83 o 
   1  12   6       23.69       25.14      1.95 o 
   2  12   6      154.59      175.05      8.44 o 
   3  12   6       11.74       12.56      1.42 o 
   4  12   6        8.97        8.88      1.61 o 
  -3  13   6        5.22        4.46      0.81 o 
  -2  13   6       89.66       96.20      4.91 o 
  -1  13   6        2.44        2.15      0.62 o 
   0  13   6        5.35        5.23      0.75 o 
   1  13   6        2.53        1.54      0.80 o 
   2  13   6       89.75      101.51      4.96 o 
   3  13   6        4.96        4.54      0.86 o 
  -2  14   6        9.60        9.36      1.05 o 
  -1  14   6        3.66        4.10      0.66 o 
   0  14   6        0.46        1.00      0.53 o 
   1  14   6        3.73        4.28      0.78 o 
   2  14   6        9.84       10.26      1.08 o 
   1   0   7       46.00       35.84      1.44 o 
   2   0   7        9.46        9.49      0.51 o 
   3   0   7       89.94      100.40      2.76 o 
   4   0   7        2.26        2.59      0.52 o 
   5   0   7      147.02      101.51      7.52 o 
   6   0   7       15.96       16.77      3.06 o 
   7   0   7       66.21       73.56      5.52 o 
  -7   1   7       15.23       13.63      1.99 o 
  -6   1   7        7.36        5.07      0.99 o 
  -5   1   7      159.84      165.41      6.57 o 
  -4   1   7       45.61       49.05      1.84 o 
  -3   1   7      419.01      433.88     12.10 o 
  -2   1   7       68.69       64.29      1.84 o 
  -1   1   7     1218.58     1262.74     42.84 o 
   0   1   7        0.21       -0.24      0.24 o 
   1   1   7     1220.23     1238.55     42.86 o 
   2   1   7       68.33       64.84      1.96 o 
   3   1   7      419.90      422.87     10.64 o 
   4   1   7       45.85       50.28      2.10 o 
   5   1   7      160.02      164.39     10.82 o 
   6   1   7        7.55        6.47      1.13 o 
   7   1   7       15.24       13.17      1.99 o 
  -7   2   7       12.37        9.57      1.68 o 
  -6   2   7        0.01        0.01      0.92 o 
  -5   2   7      231.23      231.01      8.82 o 
  -4   2   7        5.82        6.67      0.63 o 
  -3   2   7     2299.91     2377.93     62.11 o 
  -2   2   7      114.74      117.37      3.56 o 
  -1   2   7     6147.93     7360.29    302.61 o 
   0   2   7      469.17      281.66     17.74 o 
   1   2   7     6142.32     7186.26    279.19 o 
   2   2   7      116.02      128.92      3.91 o 
   3   2   7     2296.08     2298.64     61.98 o 
   4   2   7        5.87        6.53      1.00 o 
   5   2   7      230.39      239.55     10.70 o 
   6   2   7        0.01        0.29      0.78 o 
   7   2   7       12.22       10.51      1.18 o 
  -7   3   7       11.21       10.03      1.61 o 
  -6   3   7        3.05        3.49      1.11 o 
  -5   3   7       40.66       39.22      2.82 o 
  -4   3   7        5.13        5.41      0.74 o 
  -3   3   7      448.19      479.27     14.79 o 
  -2   3   7       93.80       89.54      2.50 o 
  -1   3   7     5544.41     6535.38    273.31 o 
   0   3   7       12.19        9.65      0.70 o 
   1   3   7     5543.40     6555.09    223.17 o 
   2   3   7       92.71       91.09      2.45 o 
   3   3   7      446.73      480.30     14.57 o 
   4   3   7        5.18        5.85      1.95 o 
   5   3   7       39.99       41.11      2.67 o 
   6   3   7        3.03        2.61      0.96 o 
   7   3   7       11.04        8.96      1.84 o 
  -7   4   7        4.63        2.98      0.99 o 
  -6   4   7       12.84       13.41      2.75 o 
  -5   4   7      165.87      173.44      8.17 o 
  -4   4   7       59.44       67.12      3.20 o 
  -3   4   7     1188.26     1284.60     33.92 o 
  -2   4   7       17.19       19.37      0.80 o 
  -1   4   7     1132.47     1216.34     32.85 o 
   0   4   7       13.06       18.65      0.96 o 
   1   4   7     1132.28     1253.88     36.63 o 
   2   4   7       16.36       19.84      0.78 o 
   3   4   7     1186.97     1245.57     33.75 o 
   4   4   7       58.49       65.50      5.36 o 
   5   4   7      165.46      171.97      8.60 o 
   6   4   7       12.77       12.89      1.45 o 
  -6   5   7        2.49        2.26      0.80 o 
  -5   5   7      215.93      233.68     10.86 o 
  -4   5   7       15.12       13.14      1.50 o 
  -3   5   7      133.65      137.36      4.71 o 
  -2   5   7      103.37      114.23      3.42 o 
  -1   5   7      281.11      317.64      8.72 o 
   0   5   7      120.05      149.70      5.48 o 
   1   5   7      280.41      315.14     10.97 o 
   2   5   7      103.77      112.40      3.07 o 
   3   5   7      133.32      136.08      5.25 o 
   4   5   7       15.41       19.90      2.53 o 
   5   5   7      215.73      243.68     15.60 o 
   6   5   7        2.38        3.21      0.89 o 
  -6   6   7        4.95        4.16      0.85 o 
  -5   6   7       33.00       35.88      2.49 o 
  -4   6   7       26.06       27.71      1.81 o 
  -3   6   7      236.70      250.37      7.94 o 
  -2   6   7       35.84       42.04      1.70 o 
  -1   6   7      355.85      370.78     11.29 o 
   0   6   7       50.67       56.98      2.22 o 
   1   6   7      355.48      362.21      9.99 o 
   2   6   7       35.25       39.62      1.32 o 
   3   6   7      236.68      239.94     14.42 o 
   4   6   7       26.09       28.86      2.99 o 
   5   6   7       33.30       36.98      2.50 o 
   6   6   7        5.01        4.59      1.22 o 
  -6   7   7       74.02       72.74      4.33 o 
  -5   7   7       71.98       81.76      4.23 o 
  -4   7   7      126.37      126.17      5.08 o 
  -3   7   7       58.83       63.10      2.63 o 
  -2   7   7       78.01       72.72      2.80 o 
  -1   7   7       55.99       53.06      2.08 o 
   0   7   7        0.84        0.90      0.31 o 
   1   7   7       55.94       52.26      1.79 o 
   2   7   7       78.46       72.28      2.33 o 
   3   7   7       58.64       60.10      2.47 o 
   4   7   7      126.26      132.45      8.97 o 
   5   7   7       71.62       76.01      6.86 o 
   6   7   7       74.10       67.59      5.29 o 
  -6   8   7        1.60        2.05      0.93 o 
  -5   8   7       41.69       44.32      3.03 o 
  -4   8   7       47.44       49.59      5.40 o 
  -3   8   7       80.59       58.70      4.98 o 
  -2   8   7      174.77      192.48     10.05 o 
  -1   8   7       76.97       92.46      3.84 o 
   0   8   7       61.30       49.31      1.76 o 
   1   8   7       77.33       88.64      3.20 o 
   2   8   7      174.47      180.94      5.52 o 
   3   8   7       80.77       62.66      3.50 o 
   4   8   7       47.45       48.20      5.28 o 
   5   8   7       41.52       43.26      3.98 o 
   6   8   7        1.65        1.15      1.30 o 
  -5   9   7        9.58       10.67      1.96 o 
  -4   9   7      133.78      135.06      6.18 o 
  -3   9   7      110.10       71.61      5.83 o 
  -2   9   7      181.96      149.31      8.01 o 
  -1   9   7      317.52      341.12     31.56 o 
   0   9   7      639.47      720.40     20.62 o 
   1   9   7      318.45      384.23     13.18 o 
   2   9   7      181.33      195.59      8.86 o 
   3   9   7      110.72       79.29     11.16 o 
   4   9   7      133.82      115.86     15.53 o 
   5   9   7        9.50        8.65      1.91 o 
  -5  10   7       35.93       40.43      3.37 o 
  -4  10   7      327.90      369.82     16.17 o 
  -3  10   7       81.57       57.47      4.83 o 
  -2  10   7     1217.07     1002.64     72.73 o 
  -1  10   7       25.19       25.10      2.32 o 
   0  10   7     1454.77     1669.36     57.49 o 
   1  10   7       24.89       30.21      1.74 o 
   2  10   7     1217.19     1286.35     42.20 o 
   3  10   7       81.95       57.11      3.76 o 
   4  10   7      327.88      361.72     23.10 o 
   5  10   7       36.33       38.22      3.60 o 
  -4  11   7       68.34       73.84      3.87 o 
  -3  11   7        3.39        5.14      1.36 o 
  -2  11   7      611.98      590.14     39.30 o 
  -1  11   7       69.06       68.71      3.74 o 
   0  11   7     1447.90     1610.67     55.55 o 
   1  11   7       69.78       70.49      3.12 o 
   2  11   7      609.50      658.96     22.68 o 
   3  11   7        3.58        6.02      1.16 o 
   4  11   7       67.50       74.94      5.75 o 
  -4  12   7      304.53      294.52     12.91 o 
  -3  12   7       21.69       21.41      3.00 o 
  -2  12   7      416.34      450.35     19.77 o 
  -1  12   7       29.53       32.89      1.83 o 
   0  12   7      125.53      124.58      4.92 o 
   1  12   7       28.82       32.86      2.51 o 
   2  12   7      418.34      452.64     19.74 o 
   3  12   7       21.45       22.94      1.83 o 
  -3  13   7        6.82        7.54      0.97 o 
  -2  13   7        7.49        7.00      1.00 o 
  -1  13   7        0.22       -0.11      0.51 o 
   0  13   7       48.29       46.23      2.18 o 
   1  13   7        0.24        0.37      0.56 o 
   2  13   7        7.19        5.64      0.92 o 
   3  13   7        6.61        6.66      0.95 o 
  -1  14   7       16.48       13.08      1.25 o 
   0  14   7        5.89        5.93      0.89 o 
   1  14   7       16.53       15.00      1.33 o 
   2  14   7       18.01       22.08      1.57 o 
   0   0   8       82.67       65.26      4.37 o 
   1   0   8        2.03        1.76      0.25 o 
   2   0   8       31.69       34.85      1.10 o 
   3   0   8      132.87      126.64      3.43 o 
   4   0   8        0.09        0.23      0.47 o 
   5   0   8      307.40      266.33     47.13 o 
   6   0   8        3.56        3.12      0.88 o 
   7   0   8       77.14       73.97      5.44 o 
  -7   1   8       17.81       16.77      2.22 o 
  -6   1   8       13.70       15.00      2.37 o 
  -5   1   8       26.70       26.18      3.10 o 
  -4   1   8       78.91       82.19      3.02 o 
  -3   1   8      320.07      319.66      8.93 o 
  -2   1   8       61.46       59.72      1.70 o 
  -1   1   8      234.41      257.13      8.64 o 
   0   1   8        3.43        3.13      0.52 o 
   1   1   8      235.51      260.23      7.89 o 
   2   1   8       61.86       57.06      1.61 o 
   3   1   8      322.32      320.70      8.10 o 
   4   1   8       79.31       77.06      3.00 o 
   5   1   8       27.04       24.61      2.79 o 
   6   1   8       13.82       13.02      1.45 o 
   7   1   8       17.52       19.14      2.60 o 
  -7   2   8       12.47       10.87      1.68 o 
  -6   2   8        0.23        0.31      0.99 o 
  -5   2   8       58.74       50.70     11.76 o 
  -4   2   8       30.49       33.26      1.62 o 
  -3   2   8      100.08      105.38      3.72 o 
  -2   2   8      181.40      162.75      4.31 o 
  -1   2   8      227.87      265.43      7.95 o 
   0   2   8       39.14       27.26      1.25 o 
   1   2   8      227.93      270.00      8.13 o 
   2   2   8      180.56      167.88      4.31 o 
   3   2   8       99.11      104.67      3.23 o 
   4   2   8       30.03       28.35      1.70 o 
   5   2   8       58.34       55.00      7.81 o 
   6   2   8        0.24        0.62      0.73 o 
  -6   3   8        0.02       -0.46      0.99 o 
  -5   3   8       11.84       11.38      1.44 o 
  -4   3   8       16.10       17.06      1.56 o 
  -3   3   8       24.11       19.92      1.20 o 
  -2   3   8      356.52      377.54      9.63 o 
  -1   3   8        6.06        6.94      0.60 o 
   0   3   8      992.44      981.57     29.43 o 
   1   3   8        6.04        7.04      0.49 o 
   2   3   8      356.80      393.02      9.63 o 
   3   3   8       24.06       23.00      2.27 o 
   4   3   8       16.69       15.39      2.37 o 
   5   3   8       11.84       14.93      2.45 o 
   6   3   8        0.01        0.49      0.73 o 
  -6   4   8        0.29        0.73      0.70 o 
  -5   4   8       36.46       34.65      2.46 o 
  -4   4   8       13.47       14.68      1.36 o 
  -3   4   8      245.29      251.26      7.12 o 
  -2   4   8      100.09       94.21      2.69 o 
  -1   4   8      761.02      769.14     20.51 o 
   0   4   8      196.07      190.83      8.11 o 
   1   4   8      763.01      762.47     22.81 o 
   2   4   8      101.92       98.29      2.49 o 
   3   4   8      247.08      242.04     10.19 o 
   4   4   8       13.66        9.26      1.91 o 
   5   4   8       36.56       35.00      3.75 o 
   6   4   8        0.30       -0.08      1.15 o 
  -6   5   8       18.91       19.75      1.65 o 
  -5   5   8      116.01      117.16      5.91 o 
  -4   5   8       52.32       56.18      3.30 o 
  -3   5   8      144.01      144.05      4.84 o 
  -2   5   8      157.43      176.40      5.08 o 
  -1   5   8       68.12       63.97      2.31 o 
   0   5   8      253.76      279.61     12.43 o 
   1   5   8       67.57       61.05      1.84 o 
   2   5   8      156.01      171.87      4.56 o 
   3   5   8      143.88      136.61      6.42 o 
   5   5   8      116.39      125.30      8.74 o 
   6   5   8       18.82       18.32      1.67 o 
  -6   6   8        6.20        5.18      2.01 o 
  -5   6   8       31.67       38.71      3.75 o 
  -4   6   8        0.82        0.92      0.50 o 
  -3   6   8       76.76       79.50      3.06 o 
  -2   6   8       35.95       37.88      1.65 o 
  -1   6   8      112.62      118.16      3.54 o 
   0   6   8       27.55       41.51      1.75 o 
   1   6   8      113.57      115.04      2.95 o 
   2   6   8       35.87       37.26      1.29 o 
   3   6   8       78.03       79.99      7.63 o 
   4   6   8        0.77        1.99      1.15 o 
   5   6   8       31.58       38.47      2.55 o 
   6   6   8        6.39        8.82      1.14 o 
  -6   7   8       42.74       32.63      3.92 o 
  -5   7   8      118.52      133.94      6.53 o 
  -4   7   8      138.75      140.99      5.53 o 
  -3   7   8      248.85      286.17     10.64 o 
  -2   7   8      172.16      170.96      8.05 o 
  -1   7   8      139.85      150.52      5.26 o 
   0   7   8       29.55       35.95      1.48 o 
   1   7   8      139.87      143.23      4.28 o 
   2   7   8      172.05      177.31      6.39 o 
   3   7   8      247.89      277.11     12.77 o 
   4   7   8      139.06      143.38      9.74 o 
   5   7   8      118.11      139.38      6.62 o 
   6   7   8       42.58       34.62      3.14 o 
  -5   8   8       35.00       36.13      2.71 o 
  -4   8   8      210.73      226.37     10.13 o 
  -3   8   8      313.39      353.67     23.50 o 
  -2   8   8      336.61      375.57     16.95 o 
  -1   8   8      920.66      934.68     28.50 o 
   0   8   8      611.94      621.66     17.44 o 
   1   8   8      921.44      951.65     25.40 o 
   2   8   8      338.84      375.81     11.69 o 
   3   8   8      313.85      329.92     39.98 o 
   4   8   8      211.34      209.55     14.29 o 
   5   8   8       34.95       37.42      2.55 o 
  -5   9   8       69.27       78.47      5.52 o 
  -4   9   8      238.06      260.82     11.66 o 
   0   9   8      768.17      867.97     34.12 o 
   1   9   8      360.12      393.46     14.14 o 
   2   9   8      671.95      700.39     21.31 o 
   3   9   8      249.77      233.93     20.00 o 
   4   9   8      237.08      254.48     16.76 o 
   5   9   8       69.90       69.58      5.67 o 
  -5  10   8        6.90        6.52      1.34 o 
  -4  10   8       14.18       13.19      1.75 o 
  -3  10   8        1.50        2.81      0.77 o 
  -2  10   8       26.54       22.73      2.74 o 
  -1  10   8       11.62        9.64      3.90 o 
   0  10   8       46.07       55.49      2.62 o 
   1  10   8       12.04       13.31      1.20 o 
   2  10   8       26.36       31.41      1.84 o 
   3  10   8        1.31        1.58      0.74 o 
   4  10   8       14.13       13.17      2.45 o 
   5  10   8        6.85        5.74      1.45 o 
  -4  11   8      136.26      144.63      6.81 o 
  -3  11   8       46.05       55.99      3.14 o 
  -2  11   8      156.16      191.83      8.82 o 
  -1  11   8      188.66      221.37     13.82 o 
   0  11   8      103.50      129.15      5.06 o 
   1  11   8      188.28      208.31      7.89 o 
   2  11   8      155.68      184.17      7.13 o 
   3  11   8       45.84       53.28      4.72 o 
   4  11   8      135.43      154.32      9.98 o 
  -3  12   8       53.42       57.88      3.27 o 
  -2  12   8       14.10       16.23      1.84 o 
  -1  12   8       12.87       12.94      1.68 o 
   0  12   8        0.17        0.15      0.73 o 
   1  12   8       12.93       13.27      1.29 o 
   2  12   8       13.76       15.18      1.35 o 
   3  12   8       53.27       64.83      3.41 o 
  -2  13   8        0.29        0.92      0.61 o 
  -1  13   8        9.39       14.14      1.41 o 
   0  13   8       28.11       30.08      1.98 o 
   1  13   8        9.21       13.53      1.12 o 
   2  13   8        0.26        0.88      0.60 o 
   3  13   8       12.75       17.45      2.07 o 
  -1  14   8       13.88       12.17      1.84 o 
   0  14   8        1.15        0.69      0.92 o 
   1  14   8       14.13       18.60      2.07 o 
   1   0   9       86.18      100.07      3.49 o 
   2   0   9        0.24        0.33      0.26 o 
   3   0   9      266.91      267.75      9.98 o 
   4   0   9        1.47        1.97      0.64 o 
   5   0   9      157.54      167.08      8.27 o 
   6   0   9        3.60        3.06      1.38 o 
  -6   1   9        2.55        2.60      1.30 o 
  -5   1   9       28.86       29.11      4.02 o 
  -4   1   9       17.55       17.45      1.41 o 
  -3   1   9      103.85      108.71      4.47 o 
  -2   1   9       48.32       45.35      1.59 o 
  -1   1   9      268.47      262.58      7.10 o 
   0   1   9       15.10       17.22      0.75 o 
   1   1   9      269.06      259.76      9.11 o 
   2   1   9       49.43       45.81      1.38 o 
   3   1   9      104.84      105.91      4.06 o 
   4   1   9       17.33       16.17      1.17 o 
   5   1   9       28.58       28.04      2.02 o 
   6   1   9        2.38        2.68      1.38 o 
  -6   2   9       12.31       11.71      2.07 o 
  -5   2   9       21.72       24.14      2.34 o 
  -4   2   9       43.76       46.59      2.50 o 
  -3   2   9       57.45       62.97      2.88 o 
  -2   2   9        8.54        6.92      0.50 o 
  -1   2   9       86.18       88.50      2.55 o 
   0   2   9       33.66       29.53      1.01 o 
   1   2   9       86.49       88.58      2.31 o 
   2   2   9        8.66        9.19      0.54 o 
   3   2   9       57.49       56.66      2.32 o 
   4   2   9       44.70       47.56      4.06 o 
   5   2   9       21.81       19.30      1.75 o 
   6   2   9       12.60       11.25      2.14 o 
  -6   3   9        0.43       -0.23      0.99 o 
  -5   3   9        4.15        4.23      1.12 o 
  -4   3   9       10.15        9.43      1.30 o 
  -3   3   9       12.47       11.26      1.36 o 
  -2   3   9      109.77      101.13      2.66 o 
  -1   3   9        7.80        6.01      0.49 o 
   0   3   9       69.75       53.25      1.68 o 
   1   3   9        7.71        5.82      0.48 o 
   2   3   9      110.64      105.18      2.89 o 
   3   3   9       12.16       11.48      0.95 o 
   4   3   9       10.25        9.51      2.37 o 
   5   3   9        4.16        3.90      1.53 o 
   6   3   9        0.43        0.61      1.22 o 
  -6   4   9        8.30        8.50      1.68 o 
  -5   4   9       25.91       27.59      1.85 o 
  -4   4   9       15.61       13.47      1.91 o 
  -3   4   9       10.57       13.30      0.94 o 
  -2   4   9       59.41       58.86      1.84 o 
  -1   4   9      125.08      130.66      3.85 o 
   0   4   9      202.07      208.99      5.49 o 
   1   4   9      125.71      129.05      3.57 o 
   2   4   9       59.32       58.25      1.83 o 
   3   4   9       10.80       12.00      1.05 o 
   4   4   9       15.41        9.87      2.07 o 
   5   4   9       25.61       27.87      3.29 o 
   6   4   9        8.23        5.66      1.68 o 
  -6   5   9        8.56        6.12      1.68 o 
  -5   5   9        6.13        6.67      1.53 o 
  -4   5   9       45.24       41.33      4.40 o 
  -3   5   9       97.66       91.35      3.80 o 
  -2   5   9       43.26       42.56      1.60 o 
  -1   5   9      114.48      126.97      3.73 o 
   0   5   9       13.08       15.67      0.81 o 
   1   5   9      112.16      120.57      3.10 o 
   2   5   9       42.17       42.25      1.56 o 
   3   5   9       96.11       84.16     13.95 o 
   4   5   9       44.47       32.47      3.60 o 
   5   5   9        6.24        8.65      1.91 o 
   6   5   9        8.49        7.98      1.12 o 
  -6   6   9       15.02       13.27      1.74 o 
  -5   6   9       45.74       45.86      2.76 o 
  -4   6   9       15.62       16.14      1.46 o 
  -3   6   9       21.12       23.96      1.66 o 
  -2   6   9       62.27       59.86      2.88 o 
  -1   6   9       36.27       36.59      1.45 o 
   0   6   9       50.23       53.44      1.82 o 
   1   6   9       36.76       37.02      1.34 o 
   2   6   9       62.32       61.15      1.96 o 
   3   6   9       20.67       22.66      1.95 o 
   4   6   9       15.96       16.16      2.56 o 
   5   6   9       44.95       45.70      2.83 o 
   6   6   9       14.81       13.17      1.84 o 
  -5   7   9       31.03       29.76      3.64 o 
  -4   7   9       61.11       60.20      2.84 o 
  -3   7   9       38.18       43.39      2.29 o 
  -2   7   9       16.39       17.59      2.20 o 
  -1   7   9        9.02        7.84      0.75 o 
   0   7   9        1.48        1.06      0.44 o 
   1   7   9        8.65        9.46      1.17 o 
   2   7   9       16.44       17.34      1.15 o 
   3   7   9       37.93       37.79      3.69 o 
   4   7   9       60.59       52.78     10.46 o 
   5   7   9       31.40       34.07      2.30 o 
  -5   8   9       39.60       37.52      8.27 o 
  -4   8   9       68.54       77.84      5.56 o 
  -3   8   9       99.15      102.36      4.49 o 
  -2   8   9       70.05       75.95      3.51 o 
  -1   8   9       51.57       42.08      7.20 o 
   0   8   9        3.22        3.52      0.86 o 
   1   8   9       52.46       47.93      2.31 o 
   2   8   9       70.59       74.61      2.95 o 
   3   8   9      100.43      106.51      5.37 o 
   4   8   9       69.39       78.91      4.25 o 
   5   8   9       40.13       40.77      2.63 o 
  -5   9   9        3.61        3.94      1.00 o 
  -4   9   9       16.33       16.20      1.51 o 
  -3   9   9       48.27       53.77      3.19 o 
  -2   9   9       68.55       57.23      8.40 o 
  -1   9   9       73.06       59.36      4.32 o 
   0   9   9      110.99      113.99      6.48 o 
   1   9   9       73.07       75.81      3.18 o 
   2   9   9       69.32       70.63      2.64 o 
   3   9   9       48.28       53.41      2.69 o 
   4   9   9       16.53       15.22      3.14 o 
   5   9   9        3.62        2.60      1.38 o 
  -4  10   9       27.12       26.25      1.74 o 
  -3  10   9       20.04       23.39      3.49 o 
  -2  10   9      128.61      114.55      9.82 o 
  -1  10   9      215.67      194.28     16.29 o 
   0  10   9      160.24      185.06      8.60 o 
   1  10   9      215.04      234.73      8.46 o 
   2  10   9      128.57      140.10      5.19 o 
   3  10   9       19.52       23.43      1.66 o 
   4  10   9       27.02       28.83      2.99 o 
  -4  11   9        3.44        4.43      1.49 o 
  -3  11   9       25.02       24.44      3.07 o 
  -2  11   9       15.84       14.14      1.45 o 
  -1  11   9       12.23       13.78      2.07 o 
   0  11   9       83.09       78.57      4.09 o 
   1  11   9       12.73       13.07      1.16 o 
   2  11   9       16.06       13.72      1.25 o 
   3  11   9       25.26       24.88      3.18 o 
   4  11   9        3.38        3.37      1.38 o 
  -3  12   9        1.24        1.67      0.60 o 
  -2  12   9       24.36       24.18      1.81 o 
  -1  12   9        0.21        0.28      0.57 o 
   0  12   9       26.35       26.66      2.26 o 
   1  12   9        0.20        0.52      0.49 o 
   2  12   9       24.09       22.74      1.84 o 
   3  12   9        1.31        0.84      1.07 o 
  -2  13   9       33.92       36.38      3.22 o 
  -1  13   9        7.29        5.71      0.87 o 
   0  13   9        0.19        0.04      0.54 o 
   1  13   9        7.39        5.66      0.94 o 
   2  13   9       33.33       37.96      4.51 o 
   0   0  10      108.47      115.75      5.21 o 
   1   0  10       58.83       55.24      1.67 o 
   2   0  10       61.87       65.24      2.05 o 
   3   0  10       59.33       63.63      3.23 o 
   4   0  10       27.47       26.65      1.83 o 
   5   0  10        1.72        1.83      0.80 o 
   6   0  10        8.96        9.19      1.91 o 
  -6   1  10        8.20        8.57      1.84 o 
  -5   1  10       52.48       60.44      3.73 o 
  -4   1  10        9.54        9.38      1.10 o 
  -3   1  10       59.36       66.26      2.85 o 
  -2   1  10        1.43        1.50      0.39 o 
  -1   1  10       37.06       33.57      1.23 o 
   0   1  10        3.40        3.75      0.40 o 
   1   1  10       37.08       33.52      1.12 o 
   2   1  10        1.43        1.25      0.33 o 
   3   1  10       59.38       66.00      2.85 o 
   4   1  10        9.52       10.23      1.97 o 
   5   1  10       52.23       46.26      4.60 o 
   6   1  10        8.19       10.87      2.07 o 
  -6   2  10        4.71        6.43      1.61 o 
  -5   2  10       30.96       34.97      4.02 o 
  -4   2  10       14.76       15.28      1.37 o 
  -3   2  10      108.32      112.14      4.82 o 
  -2   2  10       11.78       10.93      0.65 o 
  -1   2  10       35.53       31.10      1.19 o 
   0   2  10       49.77       63.50      1.96 o 
   1   2  10       35.76       32.54      1.19 o 
   2   2  10       11.87       12.15      0.73 o 
   3   2  10      107.90      116.74      4.84 o 
   4   2  10       14.91       16.03      2.83 o 
   5   2  10       30.98       36.75      3.68 o 
   6   2  10        4.79        6.89      1.76 o 
  -6   3  10        4.62        4.52      1.30 o 
  -5   3  10       12.91       13.02      1.58 o 
  -4   3  10       34.82       38.14      2.96 o 
  -3   3  10       78.40       71.90      4.98 o 
  -2   3  10      107.56      104.57      3.31 o 
  -1   3  10      125.21      122.60      3.47 o 
   0   3  10        3.68        2.73      0.38 o 
   1   3  10      124.27      121.89      3.41 o 
   2   3  10      107.25      108.98      3.34 o 
   3   3  10       78.35       81.46      3.53 o 
   4   3  10       35.27       38.36      3.60 o 
   5   3  10       13.04       13.32      2.30 o 
   6   3  10        4.75        5.51      1.45 o 
  -6   4  10        2.34        1.45      1.07 o 
  -5   4  10        7.42        8.28      1.29 o 
  -4   4  10        1.39        1.41      0.85 o 
  -3   4  10        7.23        8.38      0.82 o 
  -2   4  10       88.01       93.23      2.72 o 
  -1   4  10      532.83      530.44     13.31 o 
   0   4  10      362.54      365.28      9.30 o 
   1   4  10      533.46      527.20     13.19 o 
   2   4  10       89.08       94.25      3.01 o 
   3   4  10        7.29        8.20      1.49 o 
   4   4  10        1.37        0.61      1.07 o 
   5   4  10        7.66        7.58      1.76 o 
   6   4  10        2.40        2.60      1.15 o 
  -6   5  10        6.50        7.58      1.61 o 
  -5   5  10        2.82        3.26      0.83 o 
  -4   5  10       14.74       18.09      1.85 o 
  -3   5  10      135.06       84.75      5.64 o 
  -2   5  10       55.40       50.36      2.10 o 
  -1   5  10      151.55      170.27      4.68 o 
   0   5  10       19.51       17.55      0.90 o 
   1   5  10      151.85      170.28      4.60 o 
   2   5  10       53.64       48.76      2.10 o 
   3   5  10      135.79       95.28      6.83 o 
   4   5  10       14.07       16.99      2.68 o 
   5   5  10        2.70        2.88      0.81 o 
   6   5  10        6.34        6.24      0.97 o 
  -5   6  10       23.88       23.55      1.75 o 
  -4   6  10       15.18       13.37      1.88 o 
  -3   6  10        0.35        0.71      0.56 o 
  -2   6  10       42.37       40.36      2.20 o 
  -1   6  10       91.64      109.61      3.25 o 
   0   6  10        0.24        0.12      0.38 o 
   1   6  10       91.95      110.10      3.12 o 
   2   6  10       41.39       39.66      2.46 o 
   3   6  10        0.41        0.24      0.53 o 
   4   6  10       15.15       11.22      1.72 o 
   5   6  10       24.27       28.63      2.05 o 
  -5   7  10       34.93       30.78      4.29 o 
  -4   7  10       19.65       15.98      2.06 o 
  -3   7  10       72.94       76.21      3.51 o 
  -2   7  10      110.55      118.76      4.98 o 
  -1   7  10       28.94       29.88      2.16 o 
   0   7  10      303.01      197.84     12.93 o 
   1   7  10       28.95       30.70      1.91 o 
   2   7  10      111.21      118.14      4.74 o 
   3   7  10       73.85       77.71      3.37 o 
   4   7  10       19.42       17.68      2.30 o 
   5   7  10       35.88       36.67      2.38 o 
  -5   8  10        7.28        4.76      1.18 o 
  -4   8  10       20.48       20.42      1.63 o 
  -3   8  10       30.07       30.93      2.77 o 
  -2   8  10       82.39       86.39      3.88 o 
  -1   8  10       19.02       16.23      2.42 o 
   0   8  10      143.24      124.28     21.52 o 
   1   8  10       19.49       19.43      1.42 o 
   2   8  10       82.68       85.55      3.70 o 
   3   8  10       30.78       30.53      2.41 o 
   4   8  10       20.70       21.86      3.87 o 
   5   8  10        7.29        7.72      1.57 o 
  -4   9  10       16.71       14.79      1.33 o 
  -3   9  10        1.64        1.42      0.82 o 
  -2   9  10       66.80       71.98      3.98 o 
  -1   9  10      104.90       96.04      5.86 o 
   0   9  10        0.02       -0.23      0.77 o 
   1   9  10      105.06      109.91      4.38 o 
   2   9  10       66.59       71.25      2.81 o 
   3   9  10        1.61        2.83      1.05 o 
   4   9  10       16.62       15.55      1.80 o 
  -4  10  10       10.92        9.74      1.05 o 
  -3  10  10       13.18       15.16      1.43 o 
  -2  10  10       17.89       20.30      1.67 o 
  -1  10  10       12.96       15.81      1.94 o 
   0  10  10      104.48      122.36      8.51 o 
   1  10  10       12.78       15.71      1.29 o 
   2  10  10       17.98       18.73      1.26 o 
   3  10  10       13.05       18.90      2.64 o 
   4  10  10       11.01       14.16      2.07 o 
  -3  11  10       17.24       16.93      1.37 o 
  -2  11  10       31.84       33.72      2.04 o 
  -1  11  10        4.06        5.55      0.99 o 
   0  11  10       47.57       50.24      4.14 o 
   1  11  10        3.84        5.26      0.97 o 
   2  11  10       32.07       31.96      1.87 o 
   3  11  10       16.88       15.99      4.52 o 
  -2  12  10       15.17       17.71      1.48 o 
  -1  12  10       44.31       48.89      2.79 o 
   0  12  10        0.47        1.53      0.84 o 
   1  12  10       44.39       45.54      2.26 o 
   2  12  10       14.77       14.74      1.43 o 
  -1  13  10        3.17        3.80      0.78 o 
   0  13  10        1.79        1.57      0.65 o 
   1   0  11        1.98        1.97      0.34 o 
   2   0  11       11.16       11.06      0.73 o 
   3   0  11        0.52        0.40      0.58 o 
   4   0  11        1.15        1.22      0.74 o 
   5   0  11        1.73        2.40      1.07 o 
   6   0  11        0.34       -0.61      0.99 o 
  -6   1  11        3.28        3.52      1.30 o 
  -5   1  11       23.83       26.13      2.43 o 
  -4   1  11        5.55        6.76      0.95 o 
  -3   1  11      129.11      131.59      4.98 o 
  -2   1  11       61.72       58.86      1.98 o 
  -1   1  11       89.56       88.31      2.61 o 
   0   1  11      131.18      125.21      3.52 o 
   1   1  11       90.84       85.95      2.38 o 
   2   1  11       62.65       61.72      1.99 o 
   3   1  11      131.44      141.64      4.93 o 
   4   1  11        5.79        7.56      1.12 o 
   5   1  11       24.28       28.63      3.22 o 
   6   1  11        3.28        4.52      1.38 o 
  -6   2  11       31.76       36.38      3.37 o 
  -5   2  11       31.45       37.41      2.91 o 
  -4   2  11      100.65      112.66      4.40 o 
  -3   2  11        2.65        2.27      0.65 o 
  -2   2  11       57.75       58.00      2.23 o 
  -1   2  11       37.19       43.00      1.54 o 
   0   2  11       41.28       41.16      1.46 o 
   1   2  11       38.15       43.13      1.53 o 
   2   2  11       56.90       59.64      2.00 o 
   3   2  11        2.93        3.79      0.80 o 
   4   2  11      100.66      112.82      6.34 o 
   5   2  11       31.84       40.50      3.83 o 
   6   2  11       31.89       36.22      3.45 o 
  -6   3  11       32.92       29.41      2.99 o 
  -5   3  11        1.97        1.79      0.85 o 
  -4   3  11        4.59        5.47      0.91 o 
  -3   3  11        5.31        4.06      0.76 o 
  -2   3  11      116.96      120.29      3.78 o 
  -1   3  11      165.80      174.52      4.76 o 
   0   3  11      135.02      173.92      4.73 o 
   1   3  11      165.20      171.88      4.71 o 
   2   3  11      117.43      125.25      4.56 o 
   3   3  11        5.46        6.01      0.97 o 
   4   3  11        4.71        6.51      1.22 o 
   5   3  11        1.96        2.68      1.30 o 
   6   3  11       32.90       30.94      3.22 o 
  -5   4  11       13.25       12.51      1.39 o 
  -4   4  11       36.96       28.46      3.69 o 
  -3   4  11       57.38       48.92      2.92 o 
  -2   4  11        8.08        7.04      0.66 o 
  -1   4  11       89.86      100.93      2.99 o 
   0   4  11       35.34       33.73      1.32 o 
   1   4  11       89.46       97.39      2.93 o 
   2   4  11        7.92        7.48      0.70 o 
   3   4  11       56.73       43.89      4.14 o 
   4   4  11       36.72       26.97      2.91 o 
   5   4  11       13.21       10.56      1.99 o 
  -5   5  11        6.65        8.26      1.42 o 
  -4   5  11        8.52        6.98      1.20 o 
  -3   5  11       12.94       11.12      2.05 o 
  -2   5  11        7.44       10.60      0.94 o 
  -1   5  11        6.31        6.72      0.63 o 
   0   5  11      123.73      120.79      3.87 o 
   1   5  11        6.29        6.10      0.61 o 
   2   5  11        7.74       10.87      1.50 o 
   3   5  11       12.89       11.41      2.49 o 
   4   5  11        8.49        6.58      1.61 o 
   5   5  11        6.65        7.00      1.08 o 
  -5   6  11        4.06        3.98      2.60 o 
  -4   6  11        1.76        2.25      0.88 o 
  -3   6  11        9.45        9.43      1.05 o 
  -2   6  11       61.74       65.81      3.14 o 
  -1   6  11       22.23       24.92      1.59 o 
   0   6  11       46.91       47.86      6.73 o 
   1   6  11       22.12       24.22      1.65 o 
   2   6  11       60.88       65.20      3.57 o 
   3   6  11        9.34       10.15      1.22 o 
   4   6  11        1.79        1.80      0.81 o 
   5   6  11        4.02        4.87      1.34 o 
  -5   7  11        8.58        6.43      2.60 o 
  -4   7  11       11.19       10.16      1.62 o 
  -3   7  11       12.24       13.44      1.40 o 
  -2   7  11        6.87        6.51      0.89 o 
  -1   7  11       46.67       47.40      3.81 o 
   0   7  11        3.76        4.00      1.34 o 
   1   7  11       46.39       46.62      2.53 o 
   2   7  11        6.53        8.04      0.97 o 
   3   7  11       11.79       12.35      1.22 o 
   4   7  11       10.72       10.41      1.32 o 
   5   7  11        8.29        7.65      1.61 o 
  -4   8  11        0.89        1.03      0.94 o 
  -3   8  11       20.99       21.64      1.48 o 
  -2   8  11        4.06        5.12      0.86 o 
  -1   8  11       38.81       31.60      4.79 o 
   0   8  11        9.64        8.95      3.60 o 
   1   8  11       38.35       38.59      2.94 o 
   2   8  11        4.17        4.89      1.10 o 
   3   8  11       20.41       22.79      2.02 o 
   4   8  11        0.89        0.40      0.82 o 
   5   8  11        4.30        1.68      1.30 o 
  -4   9  11        4.71        6.87      1.25 o 
  -3   9  11        5.69        6.60      0.98 o 
  -2   9  11        1.91        2.42      0.67 o 
  -1   9  11        6.25        4.80      1.38 o 
   0   9  11        7.41        4.75      1.38 o 
   1   9  11        6.43        8.73      1.29 o 
   2   9  11        1.74        2.18      0.73 o 
   3   9  11        5.76        8.66      1.34 o 
   4   9  11        4.75        4.43      1.06 o 
  -3  10  11       19.84       22.10      1.55 o 
  -2  10  11       18.27       20.24      1.62 o 
  -1  10  11        8.37       11.86      2.45 o 
   0  10  11        2.77        3.21      1.15 o 
   1  10  11        8.01       11.10      1.12 o 
   2  10  11       18.50       19.85      1.47 o 
   3  10  11       19.53       21.94      1.91 o 
   4  10  11        1.09        1.61      1.53 o 
  -3  11  11        0.16        0.33      0.55 o 
  -2  11  11        4.87        4.42      0.79 o 
  -1  11  11       52.04       67.00      3.49 o 
   0  11  11       34.83       36.53      3.29 o 
   1  11  11       52.19       57.29      2.73 o 
   2  11  11        5.07        5.27      1.00 o 
   3  11  11        0.16        0.77      1.15 o 
  -2  12  11       12.60       14.42      2.41 o 
  -1  12  11       17.85       20.74      1.54 o 
   0  12  11        8.69        8.25      1.02 o 
   1  12  11       18.03       19.23      2.14 o 
   0   0  12     5042.24     5261.26    193.68 o 
   1   0  12       32.25       30.90      1.25 o 
   2   0  12     2287.88     2253.08     60.10 o 
   3   0  12       11.93       12.38      1.19 o 
   4   0  12      219.93      277.19     10.50 o 
   5   0  12       16.84       21.00      3.87 o 
  -5   1  12       28.58       31.48      4.67 o 
  -4   1  12      399.09      430.25     13.93 o 
  -3   1  12       70.21       74.77      3.74 o 
  -2   1  12      664.97      611.43     28.53 o 
  -1   1  12       48.01       46.44      1.66 o 
   0   1  12      284.72      292.35      7.63 o 
   1   1  12       48.83       47.94      1.69 o 
   2   1  12      668.44      597.78     36.34 o 
   3   1  12       70.28       72.64      3.07 o 
   4   1  12      399.93      450.30     16.00 o 
   5   1  12       28.51       30.02      3.37 o 
  -5   2  12        3.09        2.03      1.01 o 
  -4   2  12      252.87      273.20      9.08 o 
  -3   2  12       85.38       82.53      6.61 o 
  -2   2  12      127.71      101.25      5.32 o 
  -1   2  12      207.66      209.90      5.60 o 
   0   2  12        0.64        1.42      0.62 o 
   1   2  12      206.47      204.43      5.58 o 
   2   2  12      128.57      110.88      7.38 o 
   3   2  12       85.34       94.68      4.08 o 
   4   2  12      254.62      272.87     10.32 o 
   5   2  12        3.14        4.67      1.38 o 
  -5   3  12        5.97        6.21      1.12 o 
  -4   3  12       10.02        8.91      1.11 o 
  -3   3  12        9.39        7.93      1.50 o 
  -2   3  12       66.31       58.99      2.68 o 
  -1   3  12      208.00      220.42      6.20 o 
   0   3  12      103.34       90.93      2.76 o 
   1   3  12      208.48      219.24      6.51 o 
   2   3  12       67.04       64.45      4.60 o 
   3   3  12        9.33        9.62      1.19 o 
   4   3  12        9.88       12.77      1.49 o 
   5   3  12        6.18        6.89      1.53 o 
  -5   4  12        4.67        3.34      1.09 o 
  -4   4  12       27.40       27.96      2.12 o 
  -3   4  12       23.72       19.15      4.59 o 
  -2   4  12        5.16        4.82      0.80 o 
  -1   4  12       36.62       37.73      2.61 o 
   0   4  12       23.13       23.33      1.45 o 
   1   4  12       37.27       35.19      2.54 o 
   2   4  12        4.97        6.24      0.94 o 
   3   4  12       24.40       19.45      2.68 o 
   4   4  12       28.25       27.46      2.16 o 
   5   4  12        4.73        3.52      1.22 o 
  -5   5  12        5.57        4.97      2.14 o 
  -4   5  12       73.79       76.90      5.29 o 
  -3   5  12       33.61       27.50      4.06 o 
  -2   5  12       48.62       43.81      1.99 o 
  -1   5  12       21.73       18.03      1.43 o 
   0   5  12       29.88       24.45      2.64 o 
   1   5  12       22.04       18.46      2.54 o 
   2   5  12       49.03       44.12      2.59 o 
   3   5  12       34.22       33.78      2.19 o 
   4   5  12       73.57       77.28      4.09 o 
   5   5  12        5.76        6.16      1.15 o 
  -5   6  12       14.39       15.31      3.06 o 
  -4   6  12       37.39       40.91      3.68 o 
  -3   6  12       18.46       16.00      1.31 o 
  -2   6  12      195.51      181.18      7.19 o 
  -1   6  12       84.88       70.45      3.48 o 
   0   6  12      228.01      212.49     10.60 o 
   1   6  12       84.84       61.97      5.17 o 
   2   6  12      195.51      185.93      8.53 o 
   3   6  12       18.57       19.06      1.46 o 
   4   6  12       37.14       40.88      2.63 o 
   5   6  12       14.77       14.61      1.88 o 
  -4   7  12       43.94       37.68      4.48 o 
  -3   7  12       99.20       98.50      3.95 o 
  -2   7  12       27.72       31.20      1.76 o 
  -1   7  12       72.10       77.08      4.99 o 
   0   7  12       39.55       35.72      4.40 o 
   1   7  12       72.01       71.90      4.25 o 
   2   7  12       27.26       27.58      2.19 o 
   3   7  12       99.40      104.97      4.25 o 
   4   7  12       43.70       42.79      2.71 o 
  -4   8  12        2.80        1.50      0.91 o 
  -3   8  12       40.76       42.90      2.13 o 
  -2   8  12       13.91       17.06      1.38 o 
  -1   8  12      302.70      288.01     13.87 o 
   0   8  12       39.12       33.27      7.12 o 
   1   8  12      303.22      320.32     19.08 o 
   2   8  12       13.93       15.18      1.37 o 
   3   8  12       41.14       46.21      2.93 o 
   4   8  12        2.78        2.75      1.72 o 
  -4   9  12        9.02       10.03      2.60 o 
  -3   9  12       22.36       23.37      1.76 o 
  -2   9  12       26.71       26.83      1.84 o 
  -1   9  12       17.22       14.88      2.11 o 
   0   9  12        8.04        6.58      1.53 o 
   1   9  12       17.00       14.31      1.52 o 
   2   9  12       27.07       27.37      1.68 o 
   3   9  12       22.15       21.99      1.93 o 
   4   9  12        9.18       10.03      1.91 o 
  -3  10  12       17.79       19.44      1.38 o 
  -2  10  12        0.84        1.98      0.63 o 
  -1  10  12       26.74       31.22      1.90 o 
   0  10  12       11.05       15.23      2.14 o 
   1  10  12       26.75       29.06      2.11 o 
   2  10  12        0.78        1.16      0.64 o 
   3  10  12       17.73       18.29      1.65 o 
  -2  11  12        1.17        1.33      0.62 o 
  -1  11  12        4.54        4.39      1.15 o 
   0  11  12        0.40        1.37      0.62 o 
   1  11  12        4.38        3.90      0.78 o 
   2  11  12        1.16        0.46      0.92 o 
   1   0  13      174.97      175.81      6.89 o 
   2   0  13     1970.50     1632.20    129.14 o 
   3   0  13        1.67        1.77      0.67 o 
   4   0  13     1222.91     1409.95     48.98 o 
   5   0  13        0.22       -0.84      1.07 o 
  -5   1  13       25.32       23.39      2.83 o 
  -4   1  13       14.35       16.92      1.44 o 
  -3   1  13      161.54      166.36      6.99 o 
  -2   1  13     1462.01     1593.93     92.53 o 
  -1   1  13      352.03      353.32     12.43 o 
   0   1  13     4560.52     4852.12    143.77 o 
   1   1  13      350.66      324.26     10.64 o 
   2   1  13     1460.23     1487.25     64.76 o 
   3   1  13      160.88      169.56      6.80 o 
   4   1  13       14.52       16.18      1.51 o 
   5   1  13       25.44       25.57      2.99 o 
  -5   2  13       79.28       83.00      4.57 o 
  -4   2  13      470.99      503.40     15.68 o 
  -3   2  13      150.87      151.73     12.85 o 
  -2   2  13      915.73      880.95     99.11 o 
  -1   2  13       82.28       84.51      3.77 o 
   0   2  13      258.55      258.00      9.72 o 
   1   2  13       82.58       84.72      4.01 o 
   2   2  13      918.10      898.21     31.42 o 
   3   2  13      151.45      158.50      6.35 o 
   4   2  13      471.54      493.96     18.14 o 
   5   2  13       79.83       92.05      6.44 o 
  -5   3  13       13.76       11.91      1.45 o 
  -4   3  13      226.43      235.89      9.29 o 
  -3   3  13        6.97        4.62      1.03 o 
  -2   3  13       34.19       30.65      3.25 o 
  -1   3  13        8.99        7.12      0.89 o 
   0   3  13        2.54        2.41      0.54 o 
   1   3  13        8.97        5.81      0.84 o 
   2   3  13       34.75       30.10      3.43 o 
   3   3  13        6.73        6.80      1.05 o 
   4   3  13      226.50      239.42     10.87 o 
   5   3  13       13.74       16.84      2.22 o 
  -5   4  13        5.23        3.67      2.37 o 
  -4   4  13        6.85        7.95      1.67 o 
  -3   4  13       17.86       14.69      2.69 o 
  -2   4  13       13.26       13.62      1.22 o 
  -1   4  13       16.91       15.10      1.24 o 
   0   4  13       38.20       40.93      1.78 o 
   1   4  13       16.95       13.58      1.77 o 
   2   4  13       13.83       14.83      1.39 o 
   3   4  13       17.85       20.73      1.89 o 
   4   4  13        7.08        9.83      1.30 o 
   5   4  13        5.12        5.50      0.92 o 
  -4   5  13       20.89       20.47      2.43 o 
  -3   5  13       81.73       84.64      5.48 o 
  -2   5  13       14.65       15.55      1.30 o 
  -1   5  13       16.30       14.28      1.22 o 
   0   5  13       20.18       29.06      2.79 o 
   1   5  13       15.97       14.72      3.68 o 
   2   5  13       14.26       18.41      1.31 o 
   3   5  13       81.04       79.67      3.51 o 
   4   5  13       20.88       18.95      1.70 o 
   5   5  13       73.87       67.99      4.91 o 
  -4   6  13       56.92       58.31      4.01 o 
  -3   6  13      125.76      119.85      7.82 o 
  -2   6  13       59.83       49.41      2.91 o 
  -1   6  13      161.53      142.84      6.04 o 
   0   6  13       32.12       28.23      2.78 o 
   1   6  13      160.47      137.89      7.20 o 
   2   6  13       60.74       54.01      2.59 o 
   3   6  13      125.32      117.75      4.77 o 
   4   6  13       57.54       55.89      3.22 o 
  -4   7  13       11.86       13.24      2.91 o 
  -3   7  13       26.87       27.12      1.94 o 
  -2   7  13       87.99       83.90      3.41 o 
  -1   7  13      305.91      292.49     11.08 o 
   0   7  13      128.23       88.18     15.30 o 
   1   7  13      306.60      286.89     10.85 o 
   2   7  13       88.95       86.95      3.73 o 
   3   7  13       27.12       26.84      1.70 o 
   4   7  13       11.95       11.94      1.99 o 
  -4   8  13       15.86       17.23      3.06 o 
  -3   8  13      137.52      124.54      9.97 o 
  -2   8  13       44.50       40.43      2.04 o 
  -1   8  13      101.47       95.08      4.19 o 
   0   8  13       94.27       83.87      4.69 o 
   1   8  13      102.19       96.98      4.96 o 
   2   8  13       44.86       42.97      2.40 o 
   3   8  13      138.26      123.77      8.60 o 
  -3   9  13        2.47        0.61      1.53 o 
  -2   9  13       25.20       22.56      1.55 o 
  -1   9  13       55.72       54.76      2.69 o 
   0   9  13        1.87        0.97      0.67 o 
   1   9  13       55.48       52.86      3.11 o 
   2   9  13       24.92       20.75      1.75 o 
   3   9  13        2.46        2.48      0.82 o 
  -2  10  13        5.90        4.04      0.70 o 
  -1  10  13        5.92        5.75      0.97 o 
   0  10  13        8.71        5.76      0.97 o 
   1  10  13        6.08        4.97      0.92 o 
   2  10  13        5.76        4.52      1.30 o 
  -1  11  13        7.32        6.05      1.30 o 
   0  11  13        2.44        1.14      0.50 o 
   0   0  14      233.41      158.61     11.91 o 
   1   0  14       21.02       19.97      1.41 o 
   2   0  14      231.72      190.91     15.75 o 
   3   0  14       42.07       44.69      2.24 o 
   4   0  14      144.51      148.11      5.93 o 
  -4   1  14      251.78      267.65      9.93 o 
  -3   1  14       21.15       27.08      1.68 o 
  -2   1  14      764.12      696.46    109.12 o 
  -1   1  14       81.51       82.89      3.70 o 
   0   1  14      984.20     1064.26     37.26 o 
   1   1  14       82.06       81.64      4.71 o 
   2   1  14      762.81      745.07     31.04 o 
   3   1  14       21.16       27.09      1.97 o 
   4   1  14      251.26      262.24      9.87 o 
   5   1  14        6.99        5.13      1.84 o 
  -4   2  14      242.07      255.26     14.24 o 
  -3   2  14       48.07       58.25      3.14 o 
  -2   2  14      336.03      336.44     27.68 o 
  -1   2  14      167.89      172.01     11.05 o 
   0   2  14      615.19      635.31     21.46 o 
   1   2  14      166.96      165.13      6.83 o 
   2   2  14      336.26      317.32     23.02 o 
   3   2  14       47.29       56.29      2.92 o 
   4   2  14      241.92      260.03     11.55 o 
  -4   3  14      230.91      237.09     11.57 o 
  -3   3  14       46.43       48.60      2.79 o 
  -2   3  14      387.90      366.16     13.63 o 
  -1   3  14      109.36      112.81      4.74 o 
   0   3  14      200.78      211.47      7.02 o 
   1   3  14      109.37      107.29      4.91 o 
   2   3  14      385.16      379.84     16.91 o 
   3   3  14       46.47       48.34      2.62 o 
   4   3  14      229.75      237.30     10.74 o 
  -4   4  14        3.45        3.88      1.22 o 
  -3   4  14       36.51       39.61      2.45 o 
  -2   4  14       81.65       72.51      4.41 o 
  -1   4  14       42.15       38.14      2.73 o 
   0   4  14      250.54      215.56      7.31 o 
   1   4  14       42.20       39.75      2.41 o 
   2   4  14       82.42       81.36      3.58 o 
   3   4  14       36.43       37.32      2.03 o 
   4   4  14        3.29        2.49      0.64 o 
  -4   5  14       59.21       64.63      3.98 o 
  -3   5  14       67.91       72.79      4.60 o 
  -2   5  14      110.56      102.43      3.95 o 
  -1   5  14       17.29       15.65      1.24 o 
   0   5  14      100.60       78.44      3.23 o 
   1   5  14       17.12       14.43      2.41 o 
   2   5  14      109.70      105.07      4.45 o 
   3   5  14       67.81       64.64      2.99 o 
   4   5  14       59.03       57.09      3.30 o 
  -4   6  14        2.84        3.86      1.10 o 
  -3   6  14        0.30        0.99      1.03 o 
  -2   6  14        6.51        7.19      1.06 o 
  -1   6  14       50.91       51.47      2.79 o 
   0   6  14       29.26       24.47      1.70 o 
   1   6  14       50.93       49.01      2.61 o 
   2   6  14        6.79        6.41      1.11 o 
   3   6  14        0.29        0.43      0.63 o 
   4   6  14        2.83        2.43      0.86 o 
  -3   7  14       21.67       19.46      2.37 o 
  -2   7  14        8.74        9.25      1.15 o 
  -1   7  14       17.83       14.24      1.45 o 
   0   7  14       10.30       10.24      1.15 o 
   1   7  14       17.70       15.00      1.37 o 
   2   7  14        8.80        9.62      1.27 o 
   3   7  14       21.45       15.92      1.29 o 
  -3   8  14        6.27        4.21      1.76 o 
  -2   8  14        6.66        6.51      0.96 o 
  -1   8  14        1.47        0.87      0.65 o 
   0   8  14       11.42       11.62      1.17 o 
   1   8  14        1.48        1.83      0.72 o 
   2   8  14        7.15        7.13      1.07 o 
   3   8  14        6.39        3.29      1.15 o 
  -2   9  14        1.38        0.38      0.66 o 
  -1   9  14        6.60        4.89      0.67 o 
   0   9  14        0.40       -0.29      0.59 o 
   1   9  14        6.82        4.15      1.53 o 
   2   9  14        1.23        1.38      0.92 o 
  -1  10  14       41.16       37.15      3.14 o 
   0  10  14        0.36        1.07      0.54 o 
   1  10  14       40.84       36.08      3.37 o 
   1   0  15       69.91       64.06      3.13 o 
   2   0  15       22.59       21.24      1.88 o 
   3   0  15        7.78        9.64      1.44 o 
   4   0  15        1.54        2.45      0.75 o 
  -4   1  15       18.76       19.31      1.78 o 
  -3   1  15       56.85       62.17      3.25 o 
  -2   1  15       68.59       74.11      3.70 o 
  -1   1  15       93.68       90.64      5.15 o 
   0   1  15       69.26       68.49      3.23 o 
   1   1  15       94.83       98.02      5.13 o 
   2   1  15       68.40       73.96      3.67 o 
   3   1  15       57.81       63.91      3.07 o 
   4   1  15       18.83       19.51      1.45 o 
  -4   2  15       35.50       37.07      3.98 o 
  -3   2  15        6.68        7.39      1.08 o 
  -2   2  15       43.22       47.95      2.71 o 
  -1   2  15        9.54        8.93      0.98 o 
   0   2  15      204.81      221.02      8.46 o 
   1   2  15        9.51        8.09      1.18 o 
   2   2  15       42.70       43.64      2.18 o 
   3   2  15        6.74        6.21      0.98 o 
   4   2  15       35.15       34.82      2.27 o 
  -4   3  15       33.17       33.26      2.62 o 
  -3   3  15       37.73       39.56      2.36 o 
  -2   3  15      115.33      128.44      5.47 o 
  -1   3  15       77.01       76.39      3.49 o 
   0   3  15        0.32        1.36      0.59 o 
   1   3  15       76.68       74.98      3.17 o 
   2   3  15      114.62      123.97      6.21 o 
   3   3  15       37.07       38.55      2.18 o 
   4   3  15       32.75       32.85      1.74 o 
  -4   4  15       20.59       21.25      2.17 o 
  -3   4  15       18.11       15.26      2.05 o 
  -2   4  15       17.39       15.46      1.23 o 
  -1   4  15        6.83        6.59      0.85 o 
   0   4  15       97.48      106.23      4.17 o 
   1   4  15        6.90        7.05      1.01 o 
   2   4  15       17.22       17.46      1.47 o 
   3   4  15       18.61       16.25      1.57 o 
   4   4  15       20.49       22.51      2.53 o 
  -3   5  15        8.78        8.84      1.57 o 
  -2   5  15       60.99       61.92      3.11 o 
  -1   5  15        8.63        7.57      1.10 o 
   0   5  15      113.74      100.72      3.84 o 
   1   5  15        8.81        7.19      1.01 o 
   2   5  15       61.82       63.16      3.00 o 
   3   5  15        8.84        7.72      1.14 o 
  -3   6  15        6.20        4.61      1.14 o 
  -2   6  15       12.06       10.89      1.70 o 
  -1   6  15        6.21        7.16      0.87 o 
   0   6  15       21.36       17.51      1.42 o 
   1   6  15        6.41        7.39      1.15 o 
   2   6  15       11.92       11.63      1.53 o 
   3   6  15        6.24        4.79      0.89 o 
  -3   7  15        4.44        2.98      1.61 o 
  -2   7  15       35.29       35.37      2.03 o 
  -1   7  15       37.26       33.54      1.94 o 
   0   7  15       31.16       32.50      1.92 o 
   1   7  15       36.85       34.15      2.27 o 
   2   7  15       34.61       33.99      2.25 o 
  -2   8  15       18.08       20.13      2.99 o 
  -1   8  15        5.40        6.32      0.87 o 
   0   8  15       44.98       45.73      2.31 o 
   1   8  15        5.59        5.48      0.95 o 
   2   8  15       18.48       17.69      2.22 o 
   0   9  15        7.55        6.56      1.38 o 
   0   0  16       46.30       39.45      2.78 o 
   1   0  16       16.18       17.04      1.64 o 
   2   0  16        0.01        0.47      0.67 o 
   3   0  16       39.14       37.91      2.69 o 
  -3   1  16        4.06        2.88      0.83 o 
  -2   1  16       39.77       43.24      2.54 o 
  -1   1  16       56.10       57.74      2.56 o 
   0   1  16        0.40        1.27      0.59 o 
   1   1  16       55.65       58.77      3.08 o 
   2   1  16       40.06       42.31      2.59 o 
   3   1  16        3.86        3.54      0.99 o 
  -3   2  16        8.22        8.92      1.40 o 
  -2   2  16        4.04        5.47      0.97 o 
  -1   2  16       14.34       12.77      1.14 o 
   0   2  16       41.26       38.31      2.20 o 
   1   2  16       14.44       14.19      1.43 o 
   2   2  16        3.96        5.27      1.11 o 
   3   2  16        8.16        8.55      1.24 o 
  -3   3  16       19.50       18.48      3.06 o 
  -2   3  16       28.41       29.14      1.96 o 
  -1   3  16       13.45       14.90      1.21 o 
   0   3  16        0.00        0.25      0.65 o 
   1   3  16       13.49       14.24      1.47 o 
   2   3  16       28.02       27.81      1.80 o 
   3   3  16       19.27       16.88      1.34 o 
  -3   4  16        0.62       -0.30      0.78 o 
  -2   4  16        6.20        7.50      1.49 o 
  -1   4  16        7.69        8.21      0.89 o 
   0   4  16       25.88       27.92      1.93 o 
   1   4  16        7.63        7.08      0.98 o 
   2   4  16        6.32        7.78      1.00 o 
   3   4  16        0.56        0.01      1.19 o 
  -3   5  16       15.14       14.07      1.73 o 
  -2   5  16       19.77       22.02      2.17 o 
  -1   5  16       14.03       13.76      1.34 o 
   0   5  16       12.66       19.65      1.61 o 
   1   5  16       14.23       12.37      1.21 o 
   2   5  16       19.91       21.08      1.51 o 
  -2   6  16       14.39       12.53      1.64 o 
  -1   6  16       55.24       48.03      2.50 o 
   0   6  16       18.77       15.50      1.27 o 
   1   6  16       54.93       48.17      3.66 o 
   2   6  16       14.17       14.60      1.41 o 
  -1   7  16       19.04       21.39      1.78 o 
   0   7  16        0.40        1.15      0.60 o 
   1   7  16       19.22       22.06      1.68 o 
   1   0  17        9.12        9.28      1.18 o 
   2   0  17       97.04      106.82      4.60 o 
   3   0  17        2.69        3.51      0.88 o 
  -3   1  17        4.46        4.26      1.01 o 
  -2   1  17       28.48       34.39      2.07 o 
  -1   1  17       36.75       35.22      2.22 o 
   0   1  17      164.85      176.70      7.82 o 
   1   1  17       36.87       38.75      2.24 o 
   2   1  17       28.42       33.87      2.08 o 
   3   1  17        4.45        3.98      1.45 o 
  -3   2  17       29.67       34.31      4.14 o 
  -2   2  17       19.57       21.13      1.59 o 
  -1   2  17       16.53       22.36      1.73 o 
   0   2  17        0.43        2.04      0.73 o 
   1   2  17       16.56       24.60      1.75 o 
   2   2  17       19.82       21.74      2.37 o 
  -2   3  17        3.49        3.44      0.79 o 
  -1   3  17       38.83       46.50      2.07 o 
   0   3  17        3.54        3.50      0.80 o 
   1   3  17       39.39       45.80      3.52 o 
   2   3  17        3.45        3.38      0.87 o 
  -2   4  17        6.82        7.00      1.35 o 
  -1   4  17        2.76        1.56      0.72 o 
   0   4  17        3.67        2.65      0.74 o 
   1   4  17        2.67        2.04      0.78 o 
   2   4  17        6.79        5.43      1.22 o 
  -2   5  17        3.80        3.90      2.07 o 
  -1   5  17        1.36        0.75      0.73 o 
   0   5  17        3.50        3.97      0.97 o 
   1   5  17        1.29        1.65      0.73 o 
   0   6  17        9.03       16.38      2.53 o 
   0   0  18        0.81        1.22      1.30 o 
   1   0  18        0.43        0.16      0.62 o 
  -1   1  18        2.14        1.38      0.95 o 
   0   1  18        1.46        0.71      0.75 o 
   1   1  18        2.03        1.47      0.68 o 
  -1   2  18        7.91        9.08      1.40 o 
   0   2  18        1.05        0.82      0.89 o 
   1   2  18        8.26        9.08      1.30 o 
   0   3  18        8.15        9.34      2.14 o 
                                                 
